# Supplementary material for: A new monster from southwest Oregon forests: Cryptomaster behemoth sp. n. (Opiliones, Laniatores, Travunioidea)
Source: Zookeys. 2016 Jan 20;(555):11–35. doi: 10.3897/zookeys.555.6274 (PMC4740820; doi:10.3897/zookeys.555.6274)
Supplement: XML Treatment for Cryptomaster leviathan [file zookeys.555.6274-treatment1.xml]

<!DOCTYPE tp:taxon-treatment
  PUBLIC "-//TaxonX//DTD Taxonomic Treatment Publishing DTD v0 20100105//EN" "tax-treatment-NSO.dtd">
<tp:taxon-treatment xmlns:tp="http://www.plazi.org/taxpub"><tp:treatment-meta><kwd-group><label>Taxon classification</label><kwd><named-content content-type="kingdom">Animalia</named-content></kwd><kwd><named-content content-type="order">Opiliones</named-content></kwd><kwd><named-content content-type="family">Cladonychiidae</named-content></kwd></kwd-group><mixed-citation publication-type="journal"><person-group><name><surname>Starrett</surname><given-names>James</given-names></name><name><surname>Derkarabetian</surname><given-names>Shahan</given-names></name><name><surname>Richart</surname><given-names>Casey H.</given-names></name><name><surname>Cabrero</surname><given-names>Allan</given-names></name><name><surname>Hedin</surname><given-names>Marshal</given-names></name></person-group><article-title>A new monster from southwest Oregon forests: <italic><tp:taxon-name><tp:taxon-name-part taxon-name-part-type="genus">Cryptomaster</tp:taxon-name-part> <tp:taxon-name-part taxon-name-part-type="species">behemoth</tp:taxon-name-part></tp:taxon-name></italic> sp. n. (<tp:taxon-name><tp:taxon-name-part taxon-name-part-type="order">Opiliones</tp:taxon-name-part></tp:taxon-name>, <tp:taxon-name><tp:taxon-name-part taxon-name-part-type="suborder">Laniatores</tp:taxon-name-part></tp:taxon-name>, <tp:taxon-name><tp:taxon-name-part taxon-name-part-type="superfamily">Travunioidea</tp:taxon-name-part></tp:taxon-name>)</article-title><source>Zookeys</source><day>20</day><month>1</month><year>2016</year><volume>2016</volume><issue>555</issue><fpage>11</fpage><lpage>35</lpage><pub-id pub-id-type="doi">10.3897/zookeys.555.6274</pub-id></mixed-citation></tp:treatment-meta><tp:nomenclature><tp:taxon-name>
              <tp:taxon-name-part taxon-name-part-type="genus">Cryptomaster</tp:taxon-name-part>
              <tp:taxon-name-part taxon-name-part-type="species">leviathan</tp:taxon-name-part>
            </tp:taxon-name><tp:taxon-authority>Briggs, 1969</tp:taxon-authority><xref ref-type="fig" rid="F1">Figures: map 1</xref><xref ref-type="fig" rid="F5">; habitus 5A, C</xref><xref ref-type="fig" rid="F7">, 7A, C, E</xref><xref ref-type="fig" rid="F6">; somatic 6A</xref><xref ref-type="fig" rid="F8">, 8A, C, E</xref><xref ref-type="fig" rid="F6">; penis 6C, E</xref><xref ref-type="fig" rid="F9">, 9A, C, E</xref><xref ref-type="fig" rid="F10">; ovipositor 10A–E</xref><tp:nomenclature-citation-list><tp:nomenclature-citation><tp:taxon-name><tp:taxon-name-part taxon-name-part-type="genus">Cryptomaster</tp:taxon-name-part> <tp:taxon-name-part taxon-name-part-type="species">leviathan</tp:taxon-name-part></tp:taxon-name><comment>Briggs, 1969: 41–43, figures 15–25.</comment></tp:nomenclature-citation></tp:nomenclature-citation-list></tp:nomenclature><tp:treatment-sec sec-type="type material"><title>Type material examined.</title><p>
              <bold>Holotype</bold> male and five female paratypes from 4.5 miles south of Gold Beach, Curry County, Oregon, 29 January 1967, under spruce bark in virgin spruce forest, coll. T. Briggs, V. Lee, and K. Hom.</p></tp:treatment-sec><tp:treatment-sec sec-type="Diagnosis"><title>Diagnosis.</title><p>This species differs from <italic><tp:taxon-name><tp:taxon-name-part taxon-name-part-type="genus">Cryptomaster</tp:taxon-name-part> <tp:taxon-name-part taxon-name-part-type="species">behemoth</tp:taxon-name-part></tp:taxon-name></italic> in having the enlarged <abbrev xmlns:xlink="http://www.w3.org/1999/xlink" xlink:title="seta-bearing tubercle" xlink:type="simple">SBT</abbrev> of <abbrev xmlns:xlink="http://www.w3.org/1999/xlink" xlink:title="pedipalpal trochanter" xlink:type="simple">PT</abbrev> acute (Fig. <xref ref-type="fig" rid="F6">6A</xref>), and keel-shaped protrusion of dorsal plate of penis with apical pair of spines fully erect and directed along the longitudinal axis of the penis (Fig. <xref ref-type="fig" rid="F6">6C, E</xref>).</p></tp:treatment-sec><tp:treatment-sec sec-type="Genetic data"><title>Genetic data.</title><p>GenBank Accession numbers: <ext-link xmlns:xlink="http://www.w3.org/1999/xlink" ext-link-type="gen" xlink:href="KU059639" xlink:type="simple">KU059639</ext-link>-<ext-link xmlns:xlink="http://www.w3.org/1999/xlink" ext-link-type="gen" xlink:href="KU059655" xlink:type="simple">KU059655</ext-link>, <ext-link xmlns:xlink="http://www.w3.org/1999/xlink" ext-link-type="gen" xlink:href="KU059667" xlink:type="simple">KU059667</ext-link>-<ext-link xmlns:xlink="http://www.w3.org/1999/xlink" ext-link-type="gen" xlink:href="KU059678" xlink:type="simple">KU059678</ext-link>, <ext-link xmlns:xlink="http://www.w3.org/1999/xlink" ext-link-type="gen" xlink:href="KU059690" xlink:type="simple">KU059690</ext-link>-<ext-link xmlns:xlink="http://www.w3.org/1999/xlink" ext-link-type="gen" xlink:href="KU059701" xlink:type="simple">KU059701</ext-link>, <ext-link xmlns:xlink="http://www.w3.org/1999/xlink" ext-link-type="gen" xlink:href="KU059713" xlink:type="simple">KU059713</ext-link>-<ext-link xmlns:xlink="http://www.w3.org/1999/xlink" ext-link-type="gen" xlink:href="KU059717" xlink:type="simple">KU059717</ext-link>, <ext-link xmlns:xlink="http://www.w3.org/1999/xlink" ext-link-type="gen" xlink:href="KU059729" xlink:type="simple">KU059729</ext-link>-<ext-link xmlns:xlink="http://www.w3.org/1999/xlink" ext-link-type="gen" xlink:href="KU059740" xlink:type="simple">KU059740</ext-link>.</p></tp:treatment-sec><tp:treatment-sec sec-type="Morphbank images"><title>Morphbank images.</title><p>SDSU_TAC000021, Morphbank Specimen ID: 855927</p><p>&lt;<ext-link xmlns:xlink="http://www.w3.org/1999/xlink" xlink:type="simple" ext-link-type="uri" xlink:href="http://www.morphbank.net/?id=855927">http://www.morphbank.net/?id=855927</ext-link>&gt;, 14 SEM images</p><p>SDSU_TAC000022, Morphbank Specimen ID: 855928</p><p>&lt;<ext-link xmlns:xlink="http://www.w3.org/1999/xlink" xlink:type="simple" ext-link-type="uri" xlink:href="http://www.morphbank.net/?id=855928">http://www.morphbank.net/?id=855928</ext-link>&gt;, 7 SEM images</p><p>SDSU_TAC000027, Morphbank Specimen ID: 855931</p><p>&lt;<ext-link xmlns:xlink="http://www.w3.org/1999/xlink" xlink:type="simple" ext-link-type="uri" xlink:href="http://www.morphbank.net/?id=855931">http://www.morphbank.net/?id=855931</ext-link>&gt;, 17 SEM images</p><p>SDSU_TAC000204, Morphbank Specimen ID: 855933</p><p>&lt;<ext-link xmlns:xlink="http://www.w3.org/1999/xlink" xlink:type="simple" ext-link-type="uri" xlink:href="http://www.morphbank.net/?id=855933">http://www.morphbank.net/?id=855933</ext-link>&gt;, 19 SEM images</p><p>SDSU_TAC000248, Morphbank Specimen ID: 856245</p><p>&lt;<ext-link xmlns:xlink="http://www.w3.org/1999/xlink" xlink:type="simple" ext-link-type="uri" xlink:href="http://www.morphbank.net/?id=856245">http://www.morphbank.net/?id=856245</ext-link>&gt;, 4 SEM images</p></tp:treatment-sec><tp:treatment-sec sec-type="Redescription"><title>Redescription.</title><p>MALE: Measurements of holotype male, with the average and range of all three specimens measured in parentheses (Suppl. material <xref ref-type="supplementary-material" rid="S1">1</xref>: Table S4).</p><p>Body length 3.44, scute length 2.75 (2.71; 2.5–2.89), scute width 3.06 (2.75; 2.5–3.06), prosoma width 2.05 (1.95; 1.81–2.05). Shoulder tubercles present but small. Scute microgranulate. Holotype discolored due to preservation; for other specimens, integument color contrasts dorsally at midline between prosoma and opisthosoma, although not as strongly as in females. <abbrev xmlns:xlink="http://www.w3.org/1999/xlink" xlink:title="ocularium" xlink:type="simple">OC</abbrev> width 0.59 (0.55; 0.49–0.59). Ventral surface microgranulate. <abbrev xmlns:xlink="http://www.w3.org/1999/xlink" xlink:title="genital operculum" xlink:type="simple">GO</abbrev> missing in holotype, length 0.3–0.34, width 0.28–0.31.</p><p>
              <abbrev xmlns:xlink="http://www.w3.org/1999/xlink" xlink:title="pedipalpal trochanter" xlink:type="simple">PT</abbrev> with acute mesal <abbrev xmlns:xlink="http://www.w3.org/1999/xlink" xlink:title="seta-bearing tubercle" xlink:type="simple">SBT</abbrev>. <abbrev xmlns:xlink="http://www.w3.org/1999/xlink" xlink:title="pedipalpal femur" xlink:type="simple">PF</abbrev> length 2.01 (1.98; 1.8–2.13), <abbrev xmlns:xlink="http://www.w3.org/1999/xlink" xlink:title="pedipalpal femur" xlink:type="simple">PF</abbrev> depth 0.72 (0.69; 0.64–0.72), with 7 (sometimes 5–6) spines, with the basal pair prominent, 3 (sometimes 4) enlarged dorsal spines, and 2 enlarged prolateral spines distally. <abbrev xmlns:xlink="http://www.w3.org/1999/xlink" xlink:title="proximal cheliceral segment" xlink:type="simple">PCS</abbrev> with 3 anterior spines dorsally and with 2 or 3 small retrolateral spines; <abbrev xmlns:xlink="http://www.w3.org/1999/xlink" xlink:title="distal cheliceral segment" xlink:type="simple">DCS</abbrev> with 2 rows of small, dorsal, forward-facing acute SBTs. <abbrev xmlns:xlink="http://www.w3.org/1999/xlink" xlink:title="proximal cheliceral segment" xlink:type="simple">PCS</abbrev> width 0.42, <abbrev xmlns:xlink="http://www.w3.org/1999/xlink" xlink:title="distal cheliceral segment" xlink:type="simple">DCS</abbrev> length 1.6, <abbrev xmlns:xlink="http://www.w3.org/1999/xlink" xlink:title="distal cheliceral segment" xlink:type="simple">DCS</abbrev> width 0.46.</p><p>Trochanter 0.57, femur 0.92, patella 0.7, tibia 1.48, metatarsus 1.72, tarsus 1.04. <abbrev xmlns:xlink="http://www.w3.org/1999/xlink" xlink:title="leg II" xlink:type="simple">LII</abbrev> length 11.19 (11.31; 10.69–12.06): trochanter 0.62 (0.6; 0.58–0.62), femur 2.73 (2.73; 2.55–2.91), patella 0.94 (0.89; 0.77–0.95), tibia 2.3 (2.37; 2.28–2.55), metatarsus 2.49 (2.61; 2.49–2.8); tarsus 2.1 (2.11; 1.99–2.25); tibia distally and ventrally swollen, with 5 rounded SBTs, 1–3 with setae twisted. Tarsal count 5-[11–15]-5–6.</p><p>Penis elongate; glans laterally compressed, dorsal plate extending outward into a more angled and acute keel shaped protrusion, with two pairs of spines, apical pair erect (pointing along the longitudinal axis of the penis), subapical pair appressed to dorsal plate; ventral plate cultriform with dorsally curved apical process.</p><p>FEMALE: Nineteen total individuals examined, including five paratypes; average measurements taken for subset (Suppl. material <xref ref-type="supplementary-material" rid="S1">1</xref>: Table S4), with range of all seven specimens measured in parentheses. Descriptive characters as for males unless otherwise noted.</p><p>Scute length 2.82 (2.69–3.03), scute width 3.01 (2.84–3.13), prosoma width 1.96 (1.8–2.14). Relative to males very dark, with strong contrast at midline between light-brown prosoma and dark-brown opisthosoma. <abbrev xmlns:xlink="http://www.w3.org/1999/xlink" xlink:title="ocularium" xlink:type="simple">OC</abbrev> width 0.56 (0.51–0.6). <abbrev xmlns:xlink="http://www.w3.org/1999/xlink" xlink:title="genital operculum" xlink:type="simple">GO</abbrev> length 0.37 (0.33–0.39), width 0.38 (0.34–0.4).</p><p>
              <abbrev xmlns:xlink="http://www.w3.org/1999/xlink" xlink:title="pedipalpal trochanter" xlink:type="simple">PT</abbrev> mesal <abbrev xmlns:xlink="http://www.w3.org/1999/xlink" xlink:title="seta-bearing tubercle" xlink:type="simple">SBT</abbrev> acute. <abbrev xmlns:xlink="http://www.w3.org/1999/xlink" xlink:title="pedipalpal femur" xlink:type="simple">PF</abbrev> length 1.84 (1.68–1.94), <abbrev xmlns:xlink="http://www.w3.org/1999/xlink" xlink:title="pedipalpal femur" xlink:type="simple">PF</abbrev> depth 0.63 (0.58–0.67), usually with 5 (up to 7) ventral spines, 4 dorsal spines (2 to 6), and 2 distal prolateral spines. <abbrev xmlns:xlink="http://www.w3.org/1999/xlink" xlink:title="proximal cheliceral segment" xlink:type="simple">PCS</abbrev> with 2–3 anterior spines dorsally, with 1–4 small retrolateral spines.</p><p>
              <abbrev xmlns:xlink="http://www.w3.org/1999/xlink" xlink:title="leg II" xlink:type="simple">LII</abbrev> length 10.23 (9.61–10.81): trochanter 0.58 (0.54–0.67), femur 2.53 (2.35–2.63), patella 0.83 (0.76–0.89), tibia 2.16 (1.99–2.29), metatarsus 2.39 (2.16–2.55), tarsus 1.92 (1.81–2.0); tibia without distal ventral swelling.</p><p>Ovipositor with four lobes, lateral lobes largest with seven apical setae, and a single large spine with a bifurcate tip, ventral lobe smallest.</p><fig id="F7" position="float" orientation="portrait"><label>Figure 7.</label><caption><p>
          <italic><tp:taxon-name><tp:taxon-name-part taxon-name-part-type="genus">Cryptomaster</tp:taxon-name-part></tp:taxon-name></italic> habitus. <bold>A–B</bold> Habitus, dorsal <bold>A</bold> <italic><tp:taxon-name><tp:taxon-name-part taxon-name-part-type="genus">Cryptomaster</tp:taxon-name-part> <tp:taxon-name-part taxon-name-part-type="species">leviathan</tp:taxon-name-part></tp:taxon-name></italic>, Judge Hamilton <bold>B</bold> <italic><tp:taxon-name><tp:taxon-name-part taxon-name-part-type="genus">Cryptomaster</tp:taxon-name-part> <tp:taxon-name-part taxon-name-part-type="species">behemoth</tp:taxon-name-part></tp:taxon-name></italic>, Brice Creek <bold>C–D</bold> Habitus, lateral <bold>C</bold> <italic><tp:taxon-name><tp:taxon-name-part taxon-name-part-type="genus">Cryptomaster</tp:taxon-name-part> <tp:taxon-name-part taxon-name-part-type="species">leviathan</tp:taxon-name-part></tp:taxon-name></italic>, Judge Hamilton <bold>D</bold> <italic><tp:taxon-name><tp:taxon-name-part taxon-name-part-type="genus">Cryptomaster</tp:taxon-name-part> <tp:taxon-name-part taxon-name-part-type="species">behemoth</tp:taxon-name-part></tp:taxon-name></italic>, Oakridge (female) <bold>E–F</bold> Pedipalp, retrolateral <bold>E</bold> <italic><tp:taxon-name><tp:taxon-name-part taxon-name-part-type="genus">Cryptomaster</tp:taxon-name-part> <tp:taxon-name-part taxon-name-part-type="species">leviathan</tp:taxon-name-part></tp:taxon-name></italic>, Judge Hamilton <bold>F</bold> <italic><tp:taxon-name><tp:taxon-name-part taxon-name-part-type="genus">Cryptomaster</tp:taxon-name-part> <tp:taxon-name-part taxon-name-part-type="species">behemoth</tp:taxon-name-part></tp:taxon-name></italic>, Oakridge. Scale bar: 2 mm (<bold>A, B, C, D</bold>); 1 mm (<bold>E–F</bold>).</p></caption><graphic xmlns:xlink="http://www.w3.org/1999/xlink" xlink:href="zookeys-555-011-g007.jpg" position="float" orientation="portrait" xlink:type="simple" id="oo_73791.jpg"/></fig><fig id="F8" position="float" orientation="portrait"><label>Figure 8.</label><caption><p>
          <italic><tp:taxon-name><tp:taxon-name-part taxon-name-part-type="genus">Cryptomaster</tp:taxon-name-part></tp:taxon-name></italic> appendages. <bold>A–B</bold> Proximal cheliceral segment, dorsal <bold>A</bold> <italic><tp:taxon-name><tp:taxon-name-part taxon-name-part-type="genus">Cryptomaster</tp:taxon-name-part> <tp:taxon-name-part taxon-name-part-type="species">leviathan</tp:taxon-name-part></tp:taxon-name></italic>, Reedsport <bold>B</bold> <italic><tp:taxon-name><tp:taxon-name-part taxon-name-part-type="genus">Cryptomaster</tp:taxon-name-part> <tp:taxon-name-part taxon-name-part-type="species">behemoth</tp:taxon-name-part></tp:taxon-name></italic>, Oakridge <bold>C–D</bold> <abbrev xmlns:xlink="http://www.w3.org/1999/xlink" xlink:title="seta-bearing tubercle" xlink:type="simple">SBT</abbrev> of palpal trochanter, lateral <bold>C</bold> <italic><tp:taxon-name><tp:taxon-name-part taxon-name-part-type="genus">Cryptomaster</tp:taxon-name-part> <tp:taxon-name-part taxon-name-part-type="species">leviathan</tp:taxon-name-part></tp:taxon-name></italic>, Laverne County Park <bold>D</bold> <italic><tp:taxon-name><tp:taxon-name-part taxon-name-part-type="genus">Cryptomaster</tp:taxon-name-part> <tp:taxon-name-part taxon-name-part-type="species">behemoth</tp:taxon-name-part></tp:taxon-name></italic>, Oakridge <bold>E–F</bold> Leg II tibia, distal swelling, retrolateral <bold>E</bold> <italic><tp:taxon-name><tp:taxon-name-part taxon-name-part-type="genus">Cryptomaster</tp:taxon-name-part> <tp:taxon-name-part taxon-name-part-type="species">leviathan</tp:taxon-name-part></tp:taxon-name></italic>, Judge Hamilton <bold>F</bold> <italic><tp:taxon-name><tp:taxon-name-part taxon-name-part-type="genus">Cryptomaster</tp:taxon-name-part> <tp:taxon-name-part taxon-name-part-type="species">behemoth</tp:taxon-name-part></tp:taxon-name></italic>, Oakridge. Scale bar: 500 µm (<bold>A, B</bold>); 100 µm (<bold>C, D</bold>); 400 µm (<bold>E, F</bold>).</p></caption><graphic xmlns:xlink="http://www.w3.org/1999/xlink" xlink:href="zookeys-555-011-g008.jpg" position="float" orientation="portrait" xlink:type="simple" id="oo_73792.jpg"/></fig><fig id="F9" position="float" orientation="portrait"><label>Figure 9.</label><caption><p>
          <italic><tp:taxon-name><tp:taxon-name-part taxon-name-part-type="genus">Cryptomaster</tp:taxon-name-part></tp:taxon-name></italic> penises. <bold>A–B</bold> Apicolateral (“D” indicates dorsal side) <bold>A</bold> <italic><tp:taxon-name><tp:taxon-name-part taxon-name-part-type="genus">Cryptomaster</tp:taxon-name-part> <tp:taxon-name-part taxon-name-part-type="species">leviathan</tp:taxon-name-part></tp:taxon-name></italic>, Laverne County Park <bold>B</bold> <italic><tp:taxon-name><tp:taxon-name-part taxon-name-part-type="genus">Cryptomaster</tp:taxon-name-part> <tp:taxon-name-part taxon-name-part-type="species">behemoth</tp:taxon-name-part></tp:taxon-name></italic>, Brice Creek <bold>C–D</bold> Apicodorsal <bold>C</bold> <italic><tp:taxon-name><tp:taxon-name-part taxon-name-part-type="genus">Cryptomaster</tp:taxon-name-part> <tp:taxon-name-part taxon-name-part-type="species">leviathan</tp:taxon-name-part></tp:taxon-name></italic>, Judge Hamilton <bold>D</bold> <italic><tp:taxon-name><tp:taxon-name-part taxon-name-part-type="genus">Cryptomaster</tp:taxon-name-part> <tp:taxon-name-part taxon-name-part-type="species">behemoth</tp:taxon-name-part></tp:taxon-name></italic>, Oakridge <bold>E–F</bold> Apical <bold>E</bold> <italic><tp:taxon-name><tp:taxon-name-part taxon-name-part-type="genus">Cryptomaster</tp:taxon-name-part> <tp:taxon-name-part taxon-name-part-type="species">leviathan</tp:taxon-name-part></tp:taxon-name></italic>, Judge Hamilton <bold>F</bold> <italic><tp:taxon-name><tp:taxon-name-part taxon-name-part-type="genus">Cryptomaster</tp:taxon-name-part> <tp:taxon-name-part taxon-name-part-type="species">behemoth</tp:taxon-name-part></tp:taxon-name></italic>, Brice Creek. Scale bar: 100 µm (<bold>A, B, E, F</bold>); 200 µm (<bold>C, D</bold>).</p></caption><graphic xmlns:xlink="http://www.w3.org/1999/xlink" xlink:href="zookeys-555-011-g009.jpg" position="float" orientation="portrait" xlink:type="simple" id="oo_73793.jpg"/></fig><fig id="F10" position="float" orientation="portrait"><label>Figure 10.</label><caption><p>
          <italic><tp:taxon-name><tp:taxon-name-part taxon-name-part-type="genus">Cryptomaster</tp:taxon-name-part></tp:taxon-name></italic> ovipositors. <bold>A–E</bold> <italic><tp:taxon-name><tp:taxon-name-part taxon-name-part-type="genus">Cryptomaster</tp:taxon-name-part> <tp:taxon-name-part taxon-name-part-type="species">leviathan</tp:taxon-name-part></tp:taxon-name></italic>, Reedsport <bold>A</bold> Apical (“DL” indicates dorsal lobe) <bold>B</bold> Lateral <bold>C</bold> Apical, emphasizing setae and spine arrangement <bold>D</bold> Lateral, emphasizing setae and spine arrangement <bold>E</bold> Apical, spine <bold>F</bold> <italic><tp:taxon-name><tp:taxon-name-part taxon-name-part-type="genus">Cryptomaster</tp:taxon-name-part> <tp:taxon-name-part taxon-name-part-type="species">behemoth</tp:taxon-name-part></tp:taxon-name></italic>, Oakridge, sagittal view, emphasizing setae and spine arrangement, 40×. Scale bar: 100 µm (<bold>A, B</bold>); 50 µm (<bold>C, D</bold>); 25 µm (<bold>E</bold>).</p></caption><graphic xmlns:xlink="http://www.w3.org/1999/xlink" xlink:href="zookeys-555-011-g010.jpg" position="float" orientation="portrait" xlink:type="simple" id="oo_73794.jpg"/></fig></tp:treatment-sec><tp:treatment-sec sec-type="material"><title>Other material examined.</title><p>See Suppl. material <xref ref-type="supplementary-material" rid="S1">1</xref>: Table S1 and S4 for locality information of all specimens examined.</p></tp:treatment-sec><tp:treatment-sec sec-type="Distribution and habitat"><title>Distribution and habitat.</title><p>For specific localities, habitats, and microhabitats see Suppl. material <xref ref-type="supplementary-material" rid="S1">1</xref>: Table S1. This species is distributed in southwestern Oregon including throughout the southern Oregon Coast Range from the Umpqua River to the Coquille River, and south into the Klamath Mountains to the Rogue River. The range extends east to the southern Oregon Cascade Mountains in the South Umpqua and North Umpqua River Basins. <italic><tp:taxon-name><tp:taxon-name-part taxon-name-part-type="genus">Cryptomaster</tp:taxon-name-part> <tp:taxon-name-part taxon-name-part-type="species">leviathan</tp:taxon-name-part></tp:taxon-name></italic> is typically associated with mature coniferous or mixed coniferous and hardwood forests, but has also been found in disturbed forests and forests with few conifers. Specimens are most often found under large woody debris associated with decaying logs and stumps, and in <italic><tp:taxon-name><tp:taxon-name-part taxon-name-part-type="genus">Acer</tp:taxon-name-part></tp:taxon-name></italic> and <italic><tp:taxon-name><tp:taxon-name-part taxon-name-part-type="genus">Polystichum</tp:taxon-name-part></tp:taxon-name></italic> leaf litter.</p></tp:treatment-sec><tp:treatment-sec><!--Section generated to contain objects referenced in tp:taxon-treatment.--><fig id="F1" position="float" orientation="portrait"><label>Figure 1.</label><caption><p>Distribution of <italic><tp:taxon-name><tp:taxon-name-part taxon-name-part-type="genus">Cryptomaster</tp:taxon-name-part> <tp:taxon-name-part taxon-name-part-type="species">leviathan</tp:taxon-name-part></tp:taxon-name></italic> (closed circles) and <italic><tp:taxon-name><tp:taxon-name-part taxon-name-part-type="genus">Cryptomaster</tp:taxon-name-part> <tp:taxon-name-part taxon-name-part-type="species">behemoth</tp:taxon-name-part></tp:taxon-name></italic> (open circles) in southwestern Oregon. Small X’s represent locations in a potential Cascade to Coast corridor where we have collected other travunioids, but not <italic><tp:taxon-name><tp:taxon-name-part taxon-name-part-type="genus">Cryptomaster</tp:taxon-name-part></tp:taxon-name></italic>. Inset: male <italic><tp:taxon-name><tp:taxon-name-part taxon-name-part-type="genus">Cryptomaster</tp:taxon-name-part> <tp:taxon-name-part taxon-name-part-type="species">leviathan</tp:taxon-name-part></tp:taxon-name></italic> from the Sixes River location.</p></caption><graphic xmlns:xlink="http://www.w3.org/1999/xlink" xlink:href="zookeys-555-011-g001.jpg" position="float" orientation="portrait" xlink:type="simple" id="oo_73785.jpg"/></fig><fig id="F5" position="float" orientation="portrait"><label>Figure 5.</label><caption><p>
          <italic><tp:taxon-name><tp:taxon-name-part taxon-name-part-type="genus">Cryptomaster</tp:taxon-name-part></tp:taxon-name></italic> dorsal coloration. <bold>A</bold> Male <italic><tp:taxon-name><tp:taxon-name-part taxon-name-part-type="genus">Cryptomaster</tp:taxon-name-part> <tp:taxon-name-part taxon-name-part-type="species">leviathan</tp:taxon-name-part></tp:taxon-name></italic> (SDSU_OP4039) <bold>B</bold> Holotype male <italic><tp:taxon-name><tp:taxon-name-part taxon-name-part-type="genus">Cryptomaster</tp:taxon-name-part> <tp:taxon-name-part taxon-name-part-type="species">behemoth</tp:taxon-name-part></tp:taxon-name></italic> (<ext-link xmlns:xlink="http://www.w3.org/1999/xlink" ext-link-type="uri" xlink:href="http://data.antweb.org/specimen/CASENT9039221" xlink:type="simple">CASENT9039221</ext-link>, SDSU_OP4026) <bold>C</bold> Female <italic><tp:taxon-name><tp:taxon-name-part taxon-name-part-type="genus">Cryptomaster</tp:taxon-name-part> <tp:taxon-name-part taxon-name-part-type="species">leviathan</tp:taxon-name-part></tp:taxon-name></italic> (SDSU_OP4037) <bold>D</bold> Allotype female <italic><tp:taxon-name><tp:taxon-name-part taxon-name-part-type="genus">Cryptomaster</tp:taxon-name-part> <tp:taxon-name-part taxon-name-part-type="species">behemoth</tp:taxon-name-part></tp:taxon-name></italic> (<ext-link xmlns:xlink="http://www.w3.org/1999/xlink" ext-link-type="uri" xlink:href="http://data.antweb.org/specimen/CASENT9039221" xlink:type="simple">CASENT9039221</ext-link>, SDSU_OP4029). Scale bars: 1 mm.</p></caption><graphic xmlns:xlink="http://www.w3.org/1999/xlink" xlink:href="zookeys-555-011-g005.jpg" position="float" orientation="portrait" xlink:type="simple" id="oo_73789.jpg"/></fig><fig id="F6" position="float" orientation="portrait"><label>Figure 6.</label><caption><p>
          <italic><tp:taxon-name><tp:taxon-name-part taxon-name-part-type="genus">Cryptomaster</tp:taxon-name-part></tp:taxon-name></italic> diagnostic morphological characters. <bold>A–B</bold> Lateral view of seta-bearing tubercle found on ventral side of palpal trochanter <bold>A</bold> <italic><tp:taxon-name><tp:taxon-name-part taxon-name-part-type="genus">Cryptomaster</tp:taxon-name-part> <tp:taxon-name-part taxon-name-part-type="species">leviathan</tp:taxon-name-part></tp:taxon-name></italic>, Judge Hamilton <bold>B</bold> <italic><tp:taxon-name><tp:taxon-name-part taxon-name-part-type="genus">Cryptomaster</tp:taxon-name-part> <tp:taxon-name-part taxon-name-part-type="species">behemoth</tp:taxon-name-part></tp:taxon-name></italic>, Brice Creek <bold>C–D</bold> Lateral view of male penis (“D” indicates dorsal side) <bold>C</bold> <italic><tp:taxon-name><tp:taxon-name-part taxon-name-part-type="genus">Cryptomaster</tp:taxon-name-part> <tp:taxon-name-part taxon-name-part-type="species">leviathan</tp:taxon-name-part></tp:taxon-name></italic>, Laverne County Park. <bold>D</bold> <italic><tp:taxon-name><tp:taxon-name-part taxon-name-part-type="genus">Cryptomaster</tp:taxon-name-part> <tp:taxon-name-part taxon-name-part-type="species">behemoth</tp:taxon-name-part></tp:taxon-name></italic>, Oakridge <bold>E–F</bold> Close-up lateral view of penis tip showing spines on dorsal plate <bold>E</bold> <italic><tp:taxon-name><tp:taxon-name-part taxon-name-part-type="genus">Cryptomaster</tp:taxon-name-part> <tp:taxon-name-part taxon-name-part-type="species">leviathan</tp:taxon-name-part></tp:taxon-name></italic>, Laverne County Park, detail showing erect apical spines <bold>F</bold> <italic><tp:taxon-name><tp:taxon-name-part taxon-name-part-type="genus">Cryptomaster</tp:taxon-name-part> <tp:taxon-name-part taxon-name-part-type="species">behemoth</tp:taxon-name-part></tp:taxon-name></italic>, Oakridge, detail showing appressed apical spines. Scale bar: 200 µm (<bold>A, B</bold>); 300 µm (<bold>C–D</bold>); 40 µm (<bold>E–F</bold>).</p></caption><graphic xmlns:xlink="http://www.w3.org/1999/xlink" xlink:href="zookeys-555-011-g006.jpg" position="float" orientation="portrait" xlink:type="simple" id="oo_73790.jpg"/></fig><supplementary-material xmlns:xlink="http://www.w3.org/1999/xlink" id="S1" position="float" orientation="portrait" xlink:type="simple"><label>Supplementary material 1</label><caption><p>Supplementary Table 1–4</p></caption><p>Data type: Excel Table</p><p>Explanation note:</p><p>Table S1. Locality data</p><p>Table S2. PCR primer information</p><p>Table S3. GenBank accession information and genetic diversity statistics</p><p>Table S4. Morphological measurements</p><media xlink:href="zookeys-555-011-s001.xlsx" mimetype="application" mime-subtype="vnd.openxmlformats-officedocument.spreadsheetml.sheet" position="float" orientation="portrait" xlink:type="simple" id="oo_73795.xlsx"/><permissions><license xlink:type="simple"><license-p>This dataset is made available under the Open Database License (http://opendatacommons.org/licenses/odbl/1.0/). The Open Database License (ODbL) is a license agreement intended to allow users to freely share, modify, and use this Dataset while maintaining this same freedom for others, provided that the original source and author(s) are credited.</license-p></license></permissions><attrib specific-use="authors">James Starrett, Shahan Derkarabetian, Casey H. Richart, Allan Cabrero, Marshal Hedin</attrib></supplementary-material></tp:treatment-sec></tp:taxon-treatment>
