# Supplementary material for: A new monster from southwest Oregon forests: Cryptomaster behemoth sp. n. (Opiliones, Laniatores, Travunioidea)
Source: Zookeys. 2016 Jan 20;(555):11–35. doi: 10.3897/zookeys.555.6274 (PMC4740820; doi:10.3897/zookeys.555.6274)
Supplement: XML Treatment for Cryptomaster behemoth [file zookeys.555.6274-treatment2.xml]

<!DOCTYPE tp:taxon-treatment
  PUBLIC "-//TaxonX//DTD Taxonomic Treatment Publishing DTD v0 20100105//EN" "tax-treatment-NSO.dtd">
<tp:taxon-treatment xmlns:tp="http://www.plazi.org/taxpub"><tp:treatment-meta><kwd-group><label>Taxon classification</label><kwd><named-content content-type="kingdom">Animalia</named-content></kwd><kwd><named-content content-type="order">Opiliones</named-content></kwd><kwd><named-content content-type="family">Cladonychiidae</named-content></kwd></kwd-group><mixed-citation publication-type="journal"><person-group><name><surname>Starrett</surname><given-names>James</given-names></name><name><surname>Derkarabetian</surname><given-names>Shahan</given-names></name><name><surname>Richart</surname><given-names>Casey H.</given-names></name><name><surname>Cabrero</surname><given-names>Allan</given-names></name><name><surname>Hedin</surname><given-names>Marshal</given-names></name></person-group><article-title>A new monster from southwest Oregon forests: <italic><tp:taxon-name><tp:taxon-name-part taxon-name-part-type="genus">Cryptomaster</tp:taxon-name-part> <tp:taxon-name-part taxon-name-part-type="species">behemoth</tp:taxon-name-part></tp:taxon-name></italic> sp. n. (<tp:taxon-name><tp:taxon-name-part taxon-name-part-type="order">Opiliones</tp:taxon-name-part></tp:taxon-name>, <tp:taxon-name><tp:taxon-name-part taxon-name-part-type="suborder">Laniatores</tp:taxon-name-part></tp:taxon-name>, <tp:taxon-name><tp:taxon-name-part taxon-name-part-type="superfamily">Travunioidea</tp:taxon-name-part></tp:taxon-name>)</article-title><source>Zookeys</source><day>20</day><month>1</month><year>2016</year><volume>2016</volume><issue>555</issue><fpage>11</fpage><lpage>35</lpage><pub-id pub-id-type="doi">10.3897/zookeys.555.6274</pub-id></mixed-citation></tp:treatment-meta><tp:nomenclature><tp:taxon-name>
              <tp:taxon-name-part taxon-name-part-type="genus">Cryptomaster</tp:taxon-name-part>
              <tp:taxon-name-part taxon-name-part-type="species">behemoth</tp:taxon-name-part>
              <object-id xmlns:xlink="http://www.w3.org/1999/xlink" content-type="zoobank" xlink:type="simple">http://zoobank.org/6F8DCC84-A59D-4FEC-AB7C-0A05678D8223</object-id>
            </tp:taxon-name><tp:taxon-authority>Starrett &amp; Derkarabetian</tp:taxon-authority><tp:taxon-status xmlns:xlink="http://www.w3.org/1999/xlink" xlink:type="simple">sp. n.</tp:taxon-status><xref ref-type="fig" rid="F1">Figures: map 1</xref><xref ref-type="fig" rid="F5">; habitus 5B, D</xref><xref ref-type="fig" rid="F7">, 7B, D, F</xref><xref ref-type="fig" rid="F6">; somatic 6B</xref><xref ref-type="fig" rid="F8">, 8B, D, F</xref><xref ref-type="fig" rid="F6">; penis 6D, F</xref><xref ref-type="fig" rid="F9">, 9B, D, F</xref><xref ref-type="fig" rid="F10">; ovipositor 10F</xref><!--PageBreak--><!--PageBreak--><tp:nomenclature-citation-list><tp:nomenclature-citation><tp:taxon-name><tp:taxon-name-part taxon-name-part-type="genus">Cryptomaster</tp:taxon-name-part> <tp:taxon-name-part taxon-name-part-type="species">leviathan</tp:taxon-name-part></tp:taxon-name><comment>[partim] <xref ref-type="bibr" rid="B10">Derkarabetian et al. (2010)</xref></comment></tp:nomenclature-citation><tp:nomenclature-citation><tp:taxon-name><tp:taxon-name-part taxon-name-part-type="genus">Cryptomaster</tp:taxon-name-part> <tp:taxon-name-part taxon-name-part-type="species">leviathan</tp:taxon-name-part></tp:taxon-name><comment>[partim] <xref ref-type="bibr" rid="B44">Shear et al. (2014)</xref></comment></tp:nomenclature-citation><!--PageBreak--></tp:nomenclature-citation-list></tp:nomenclature><tp:treatment-sec sec-type="Etymology"><title>Etymology.</title><p>The specific epithet is a noun in apposition, which refers to the large size of this species. Like <italic><tp:taxon-name><tp:taxon-name-part taxon-name-part-type="species">leviathan</tp:taxon-name-part></tp:taxon-name></italic>, the specific epithet <italic><tp:taxon-name><tp:taxon-name-part taxon-name-part-type="species">behemoth</tp:taxon-name-part></tp:taxon-name></italic> is derived from Hebrew; these are the names of two large and powerful beasts mentioned in the Book of Job.</p></tp:treatment-sec><tp:treatment-sec sec-type="type material"><title>Type material.</title><p>
              <bold>Holotype</bold> male and allotype female (deposited in <abbrev xmlns:xlink="http://www.w3.org/1999/xlink" xlink:title="California Academy of Sciences" xlink:type="simple">CAS</abbrev>, <ext-link xmlns:xlink="http://www.w3.org/1999/xlink" ext-link-type="uri" xlink:href="http://data.antweb.org/specimen/CASENT9039221" xlink:type="simple">CASENT9039221</ext-link>; SDSU_OP4026, SDSU_OP4029) from near Brice Creek, Brice Creek Road, 3.3 miles southeast of Forest Service Road 17, Umpqua National Forest, Lane County, Oregon; <named-content xmlns:xlink="http://www.w3.org/1999/xlink" content-type="dwc:verbatimCoordinates" xlink:type="simple">N43.6749°, W122.7290°</named-content>; elevation 418 m; 29 March 2015; habitat: <italic><tp:taxon-name><tp:taxon-name-part taxon-name-part-type="genus">Acer</tp:taxon-name-part> <tp:taxon-name-part taxon-name-part-type="species">macrophyllum</tp:taxon-name-part></tp:taxon-name></italic>, <italic><tp:taxon-name><tp:taxon-name-part taxon-name-part-type="genus">Thuja</tp:taxon-name-part> <tp:taxon-name-part taxon-name-part-type="species">plicata</tp:taxon-name-part></tp:taxon-name></italic>, <italic><tp:taxon-name><tp:taxon-name-part taxon-name-part-type="genus">Pseudotsuga</tp:taxon-name-part> <tp:taxon-name-part taxon-name-part-type="species">menziesii</tp:taxon-name-part></tp:taxon-name></italic>, <italic><tp:taxon-name><tp:taxon-name-part taxon-name-part-type="genus">Polystichum</tp:taxon-name-part> <tp:taxon-name-part taxon-name-part-type="species">munitum</tp:taxon-name-part></tp:taxon-name></italic> forest; in and under large woody debris and other forest litter; collectors: J. Starrett, S. Derkarabetian, A. Cabrero, C. Richart. <bold>Paratypes</bold>: One female (deposited in <abbrev xmlns:xlink="http://www.w3.org/1999/xlink" xlink:title="California Academy of Sciences" xlink:type="simple">CAS</abbrev>) from identical locality and information as holotype and allotype. Three females (two deposited in <abbrev xmlns:xlink="http://www.w3.org/1999/xlink" xlink:title="California Academy of Sciences" xlink:type="simple">CAS</abbrev>, 1 deposited in <abbrev xmlns:xlink="http://www.w3.org/1999/xlink" xlink:title="San Diego State Terrestrial Arthropod Collection" xlink:type="simple">SDSU_TAC</abbrev>; SDSU_TAC0000023) from Goodman Creek Road, off OR 58, northwest of Oakridge, Lane County, Oregon; <named-content xmlns:xlink="http://www.w3.org/1999/xlink" content-type="dwc:verbatimCoordinates" xlink:type="simple">N43.8429°, W122.6854°</named-content>; elevation 340 m; 19 August 2014; habitat: old growth Douglas fir forest/woody debris; collectors: M Hedin, E Ciaccio, A Cabrero, J Starrett, S Derkarabetian. Two females (one each deposited in <abbrev xmlns:xlink="http://www.w3.org/1999/xlink" xlink:title="California Academy of Sciences" xlink:type="simple">CAS</abbrev> and <abbrev xmlns:xlink="http://www.w3.org/1999/xlink" xlink:title="San Diego State Terrestrial Arthropod Collection" xlink:type="simple">SDSU_TAC</abbrev>; SDSU_TAC0000234) from Brice Creek, Brice Creek Road, 3.3 miles southeast of FS 17, Umpqua National Forest, Lane County, Oregon; <named-content xmlns:xlink="http://www.w3.org/1999/xlink" content-type="dwc:verbatimCoordinates" xlink:type="simple">N43.6760°, W122.7290°</named-content>; elevation 418 m; 29 March 2015; habitat: <italic><tp:taxon-name><tp:taxon-name-part taxon-name-part-type="genus">Acer</tp:taxon-name-part> <tp:taxon-name-part taxon-name-part-type="species">macrophyllum</tp:taxon-name-part></tp:taxon-name></italic>, <italic><tp:taxon-name><tp:taxon-name-part taxon-name-part-type="genus">Thuja</tp:taxon-name-part> <tp:taxon-name-part taxon-name-part-type="species">plicata</tp:taxon-name-part></tp:taxon-name></italic>, <italic><tp:taxon-name><tp:taxon-name-part taxon-name-part-type="genus">Pseudotsuga</tp:taxon-name-part> <tp:taxon-name-part taxon-name-part-type="species">menziesii</tp:taxon-name-part></tp:taxon-name></italic>, <italic><tp:taxon-name><tp:taxon-name-part taxon-name-part-type="genus">Polystichum</tp:taxon-name-part> <tp:taxon-name-part taxon-name-part-type="species">munitum</tp:taxon-name-part></tp:taxon-name></italic> forest; woody debris and litter; collectors: J Starrett, S Derkarabetian, A Cabrero, C Richart. One female (deposited in <abbrev xmlns:xlink="http://www.w3.org/1999/xlink" xlink:title="San Diego State Terrestrial Arthropod Collection" xlink:type="simple">SDSU_TAC</abbrev>; SDSU_TAC0000028) from Highway 126, near Quartz Creek Road, Lane County, Oregon; <named-content xmlns:xlink="http://www.w3.org/1999/xlink" content-type="dwc:verbatimCoordinates" xlink:type="simple">N44.1248°, W122.3846°</named-content>; elevation 300 m; 19 August 2014; habitat: decent <italic><tp:taxon-name><tp:taxon-name-part taxon-name-part-type="genus">Pseudotsuga</tp:taxon-name-part> <tp:taxon-name-part taxon-name-part-type="species">menziesii</tp:taxon-name-part></tp:taxon-name></italic> forest; woody debris; collectors: M Hedin, E Ciaccio, A Cabrero, J Starrett, S Derkarabetian.</p></tp:treatment-sec><tp:treatment-sec sec-type="Diagnosis"><title>Diagnosis.</title><p>This species differs from <italic><tp:taxon-name><tp:taxon-name-part taxon-name-part-type="genus">Cryptomaster</tp:taxon-name-part> <tp:taxon-name-part taxon-name-part-type="species">leviathan</tp:taxon-name-part></tp:taxon-name></italic> by having the enlarged <abbrev xmlns:xlink="http://www.w3.org/1999/xlink" xlink:title="seta-bearing tubercle" xlink:type="simple">SBT</abbrev> of <abbrev xmlns:xlink="http://www.w3.org/1999/xlink" xlink:title="pedipalpal trochanter" xlink:type="simple">PT</abbrev> rounded (Fig. <xref ref-type="fig" rid="F6">6B</xref>), and keel-shaped protrusion of dorsal plate of penis with apical pair of spines appressed and perpendicular to the longitudinal axis of the penis (Fig. <xref ref-type="fig" rid="F6">6D, F</xref>).</p></tp:treatment-sec><tp:treatment-sec sec-type="Genetic data"><title>Genetic data.</title><p>GenBank Accession numbers: <ext-link xmlns:xlink="http://www.w3.org/1999/xlink" ext-link-type="gen" xlink:href="HM056724" xlink:type="simple">HM056724</ext-link>, <ext-link xmlns:xlink="http://www.w3.org/1999/xlink" ext-link-type="gen" xlink:href="KU059631" xlink:type="simple">KU059631</ext-link>-<ext-link xmlns:xlink="http://www.w3.org/1999/xlink" ext-link-type="gen" xlink:href="KU59638" xlink:type="simple">KU59638</ext-link>, <ext-link xmlns:xlink="http://www.w3.org/1999/xlink" ext-link-type="gen" xlink:href="KU059657" xlink:type="simple">KU059657</ext-link>-<ext-link xmlns:xlink="http://www.w3.org/1999/xlink" ext-link-type="gen" xlink:href="KU059666" xlink:type="simple">KU059666</ext-link>, <ext-link xmlns:xlink="http://www.w3.org/1999/xlink" ext-link-type="gen" xlink:href="KU059680" xlink:type="simple">KU059680</ext-link>-<ext-link xmlns:xlink="http://www.w3.org/1999/xlink" ext-link-type="gen" xlink:href="KU059689" xlink:type="simple">KU059689</ext-link>, <ext-link xmlns:xlink="http://www.w3.org/1999/xlink" ext-link-type="gen" xlink:href="KU059703" xlink:type="simple">KU059703</ext-link>-<ext-link xmlns:xlink="http://www.w3.org/1999/xlink" ext-link-type="gen" xlink:href="KU059712" xlink:type="simple">KU059712</ext-link>, <ext-link xmlns:xlink="http://www.w3.org/1999/xlink" ext-link-type="gen" xlink:href="KU059719" xlink:type="simple">KU059719</ext-link>-<ext-link xmlns:xlink="http://www.w3.org/1999/xlink" ext-link-type="gen" xlink:href="KU59728" xlink:type="simple">KU59728</ext-link>.</p></tp:treatment-sec><tp:treatment-sec sec-type="Morphbank images"><title>Morphbank images.</title><p>
              <ext-link xmlns:xlink="http://www.w3.org/1999/xlink" ext-link-type="uri" xlink:href="http://data.antweb.org/specimen/CASENT9039221" xlink:type="simple">CASENT9039221</ext-link>, Holotype, Morphbank Specimen ID: 855951</p><p>&lt;<ext-link xmlns:xlink="http://www.w3.org/1999/xlink" xlink:type="simple" ext-link-type="uri" xlink:href="http://www.morphbank.net/?id=855951">http://www.morphbank.net/?id=855951</ext-link>&gt;, 1 image</p><p>
              <ext-link xmlns:xlink="http://www.w3.org/1999/xlink" ext-link-type="uri" xlink:href="http://data.antweb.org/specimen/CASENT9039221" xlink:type="simple">CASENT9039221</ext-link>, Paratype, Morphbank Specimen ID 855929,</p><p>&lt;<ext-link xmlns:xlink="http://www.w3.org/1999/xlink" xlink:type="simple" ext-link-type="uri" xlink:href="http://www.morphbank.net/?id=855929">http://www.morphbank.net/?id=855929</ext-link>&gt;, 1 image</p><p>SDSU_TAC000023.5, Morphbank Specimen ID: 855929</p><p>&lt;<ext-link xmlns:xlink="http://www.w3.org/1999/xlink" xlink:type="simple" ext-link-type="uri" xlink:href="http://www.morphbank.net/?id=855929">http://www.morphbank.net/?id=855929</ext-link>&gt;, 1 SEM image</p><p>SDSU_TAC000023.6, Morphbank Specimen ID: 855930</p><p>&lt;<ext-link xmlns:xlink="http://www.w3.org/1999/xlink" xlink:type="simple" ext-link-type="uri" xlink:href="http://www.morphbank.net/?id=855930">http://www.morphbank.net/?id=855930</ext-link>&gt;, 12 SEM images</p><p>SDSU_TAC000203, Morphbank Specimen ID: 855932</p><p>&lt;<ext-link xmlns:xlink="http://www.w3.org/1999/xlink" xlink:type="simple" ext-link-type="uri" xlink:href="http://www.morphbank.net/?id=855932">http://www.morphbank.net/?id=855932</ext-link>&gt;, 16 SEM images</p><!--PageBreak--><!--PageBreak--><!--PageBreak--><!--PageBreak--><!--PageBreak--><p>SDSU_OP1641, GUID: 38c9a86e-088d-4040-8988-af37fa74ad84</p><p>&lt;<ext-link xmlns:xlink="http://www.w3.org/1999/xlink" xlink:type="simple" ext-link-type="uri" xlink:href="http://symbiota4.acis.ufl.edu/scan/portal/collections/individual/index.php?occid=14702249">http://symbiota4.acis.ufl.edu/scan/portal/collections/individual/index.php?occid=14702249</ext-link>&gt;, 1 image</p><p>SDSU_OP1641, Morphbank Specimen ID: 835725</p><p>&lt;<ext-link xmlns:xlink="http://www.w3.org/1999/xlink" xlink:type="simple" ext-link-type="uri" xlink:href="http://www.morphbank.net/?id=835725">http://www.morphbank.net/?id=835725</ext-link>&gt;, 2 images</p><p>SDSU_OP1642, GUID: 8558ef80-a8c7-439d-bd93-dba8ec8d11d4</p><p>&lt;<ext-link xmlns:xlink="http://www.w3.org/1999/xlink" xlink:type="simple" ext-link-type="uri" xlink:href="http://symbiota4.acis.ufl.edu/scan/portal/collections/individual/index.php?occid=14702250">http://symbiota4.acis.ufl.edu/scan/portal/collections/individual/index.php?occid=14702250</ext-link>&gt;, 1 image</p></tp:treatment-sec><tp:treatment-sec sec-type="Description"><title>Description.</title><p>MALE: Measurements of holotype male, with the average and range of all nine specimens measured in parentheses (Suppl. material <xref ref-type="supplementary-material" rid="S1">1</xref>: Table S4).</p><p>Body length 3.40, scute length 2.69 (2.46; 1.97–2.75), scute width 2.58 (2.41; 1.97–2.75), prosoma width 1.88 (1.77; 1.48–1.94). Shoulder tubercles present but small. Scute microgranulate. Integument color without contrast dorsally at midline between prosoma and opisthosoma in all individuals. <abbrev xmlns:xlink="http://www.w3.org/1999/xlink" xlink:title="ocularium" xlink:type="simple">OC</abbrev> a low broad mound; height 0.14; width 0.59 (0.52; 0.39–0.59). Eye color dark brown; surrounding integument with black pigment. Ventral surface microgranulate. <abbrev xmlns:xlink="http://www.w3.org/1999/xlink" xlink:title="genital operculum" xlink:type="simple">GO</abbrev> length 0.32 (0.31; 0.27–0.32), width 0.28 (0.27; 0.26–0.29).</p><p>Mesal <abbrev xmlns:xlink="http://www.w3.org/1999/xlink" xlink:title="seta-bearing tubercle" xlink:type="simple">SBT</abbrev> of <abbrev xmlns:xlink="http://www.w3.org/1999/xlink" xlink:title="pedipalpal trochanter" xlink:type="simple">PT</abbrev> relatively low, rounded, with seta near apex of tubercle. <abbrev xmlns:xlink="http://www.w3.org/1999/xlink" xlink:title="pedipalpal femur" xlink:type="simple">PF</abbrev> length 2.0 (1.78; 1.38–2.03), <abbrev xmlns:xlink="http://www.w3.org/1999/xlink" xlink:title="pedipalpal femur" xlink:type="simple">PF</abbrev> depth 0.76 (0.65; 0.44–0.8), with 4–6 ventral spines, with the basal pair prominent, usually 3 enlarged dorsal spines (sometimes 4), and 2 enlarged distal prolateral spines. Pedipalp patella with 2 (one specimen with 3) enlarged prolateral spines and 1 ventroretrolateral spine; tibia with rows of 5 enlarged pro- and retrolateral spines; tarsus with 3 prolateral and 2 retrolateral enlarged spines. <abbrev xmlns:xlink="http://www.w3.org/1999/xlink" xlink:title="proximal cheliceral segment" xlink:type="simple">PCS</abbrev> with 2 dorsal anterior spines (sometimes 1–3); and with 2 small retrolateral spines (sometimes 1); <abbrev xmlns:xlink="http://www.w3.org/1999/xlink" xlink:title="distal cheliceral segment" xlink:type="simple">DCS</abbrev> with 2 rows of small, dorsal, forward-facing acute SBTs. <abbrev xmlns:xlink="http://www.w3.org/1999/xlink" xlink:title="proximal cheliceral segment" xlink:type="simple">PCS</abbrev> width 0.37, <abbrev xmlns:xlink="http://www.w3.org/1999/xlink" xlink:title="distal cheliceral segment" xlink:type="simple">DCS</abbrev> length 1.63, <abbrev xmlns:xlink="http://www.w3.org/1999/xlink" xlink:title="distal cheliceral segment" xlink:type="simple">DCS</abbrev> width 0.47.</p><p>Leg II length 10.59 (9.88; 8.15–11.0); trochanter 0.58 (0.53; 0.41–0.59), femur 2.66 (2.45; 1.99–2.72), patella 0.84 (0.8; 0.64–0.89), tibia 2.26 (2.14; 1.73–2.4), metatarsus 2.33 (2.22; 1.82–2.48), tarsus 1.93 (1.81; 1.54–1.97); tibia distally and ventrally swollen, with 3–5 rounded SBTs, 2–4 with setae twisted. Tarsal claw as for genus. Tarsal count 5–13–5–6; variation exists in the number of <abbrev xmlns:xlink="http://www.w3.org/1999/xlink" xlink:title="leg II" xlink:type="simple">LII</abbrev> tarsal segments.</p><p>Penis elongate; glans laterally compressed, dorsal plate extending outward into a more rounded keel shaped protrusion, with two pairs of spines, both pairs appressed to plate (perpendicular to the longitudinal axis of the penis); ventral plate cultriform with dorsally curved apical process.</p><p>FEMALE: Measurements of allotype female, with the average and range of all 10 specimens measured in parentheses (Suppl. material <xref ref-type="supplementary-material" rid="S1">1</xref>: Table S4). Descriptive characters as for males unless otherwise noted.</p><p>Body length 2.94, scute length 2.35 (2.29; 2.05–2.69), scute width 2.5 (2.52; 2.23–2.75), prosoma width 1.62 (1.61; 1.49–1.76). Integument color darker than males, usually with light contrast dorsally at midline between prosoma and opisthosoma (in 7 of 8 individuals). <abbrev xmlns:xlink="http://www.w3.org/1999/xlink" xlink:title="ocularium" xlink:type="simple">OC</abbrev> height 0.12; width 0.47 (0.47; 0.4–0.52).</p><!--PageBreak--><p>Mesal <abbrev xmlns:xlink="http://www.w3.org/1999/xlink" xlink:title="seta-bearing tubercle" xlink:type="simple">SBT</abbrev> of <abbrev xmlns:xlink="http://www.w3.org/1999/xlink" xlink:title="pedipalpal trochanter" xlink:type="simple">PT</abbrev> relatively low, rounded, with seta near apex of tubercle. <abbrev xmlns:xlink="http://www.w3.org/1999/xlink" xlink:title="pedipalpal femur" xlink:type="simple">PF</abbrev> length 1.53 (1.48; 1.39–1.64), <abbrev xmlns:xlink="http://www.w3.org/1999/xlink" xlink:title="pedipalpal femur" xlink:type="simple">PF</abbrev> depth 0.54 (0.53; 0.47–0.61), with 6 or 7 ventral spines (sometimes 5), with the basal pair prominent, with 3 enlarged dorsal spines (sometimes 4), and 2 enlarged distal prolateral spines (sometimes 1). Pedipalp patella with 2 enlarged prolateral spines and 1 ventroretrolateral spine. <abbrev xmlns:xlink="http://www.w3.org/1999/xlink" xlink:title="proximal cheliceral segment" xlink:type="simple">PCS</abbrev> with 2 anterior spines dorsally, with 2 small retrolateral spines; <abbrev xmlns:xlink="http://www.w3.org/1999/xlink" xlink:title="proximal cheliceral segment" xlink:type="simple">PCS</abbrev> length 0.30; <abbrev xmlns:xlink="http://www.w3.org/1999/xlink" xlink:title="distal cheliceral segment" xlink:type="simple">DCS</abbrev> length 1.19, width 0.28.</p><p>
              <abbrev xmlns:xlink="http://www.w3.org/1999/xlink" xlink:title="leg II" xlink:type="simple">LII</abbrev> length 8.66 (8.51; 8.15–9.38); trochanter 0.5 (0.49; 0.44–0.59), femur 2.15 (2.06; 1.95–2.29), patella 0.68 (0.69; 0.66–0.76), tibia 1.78 (1.79; 1.68–1.96), metatarsus 1.95 (1.91; 1.82–2.1), tarsus 1.6 (1.57; 1.55–1.69); Tarsal count 5–11–5-6; variation exists in the number of <abbrev xmlns:xlink="http://www.w3.org/1999/xlink" xlink:title="leg II" xlink:type="simple">LII</abbrev> tarsal segments.</p><p>
              <abbrev xmlns:xlink="http://www.w3.org/1999/xlink" xlink:title="genital operculum" xlink:type="simple">GO</abbrev> length 0.3 (0.3; 0.27–0.34), width 0.29 (0.3; 0.27–0.36).</p><p>Ovipositor with four lobes, lateral lobes largest with seven apical setae, and a single large spine with a bifurcate tip, ventral lobe smallest.</p></tp:treatment-sec><tp:treatment-sec sec-type="material"><title>Other material examined.</title><p>See Suppl. material <xref ref-type="supplementary-material" rid="S1">1</xref>: Tables S1 and S4 for locality information of all specimens examined.</p></tp:treatment-sec><tp:treatment-sec sec-type="Distribution and Habitat"><title>Distribution and Habitat.</title><p>For specific localities, habitats, and microhabitats see Suppl. material <xref ref-type="supplementary-material" rid="S1">1</xref>: Table S1. This species is distributed in the central Cascade Mountains of Oregon east and southeast of Eugene from Brice Creek in the Row River Drainage north to the north side of the McKenzie, with all known localities in Lane County. It is possible that populations occur further north in the western Cascades (Fig. <xref ref-type="fig" rid="F1">1</xref>). Habitats and microhabitats do not obviously differ from <italic><tp:taxon-name><tp:taxon-name-part taxon-name-part-type="genus">Cryptomaster</tp:taxon-name-part> <tp:taxon-name-part taxon-name-part-type="species">leviathan</tp:taxon-name-part></tp:taxon-name></italic>, found in mature coniferous or mixed coniferous and hardwood forests, most often associated with large woody debris and bark.</p></tp:treatment-sec><tp:treatment-sec><!--Section generated to contain objects referenced in tp:taxon-treatment.--><fig id="F1" position="float" orientation="portrait"><label>Figure 1.</label><caption><p>Distribution of <italic><tp:taxon-name><tp:taxon-name-part taxon-name-part-type="genus">Cryptomaster</tp:taxon-name-part> <tp:taxon-name-part taxon-name-part-type="species">leviathan</tp:taxon-name-part></tp:taxon-name></italic> (closed circles) and <italic><tp:taxon-name><tp:taxon-name-part taxon-name-part-type="genus">Cryptomaster</tp:taxon-name-part> <tp:taxon-name-part taxon-name-part-type="species">behemoth</tp:taxon-name-part></tp:taxon-name></italic> (open circles) in southwestern Oregon. Small X’s represent locations in a potential Cascade to Coast corridor where we have collected other travunioids, but not <italic><tp:taxon-name><tp:taxon-name-part taxon-name-part-type="genus">Cryptomaster</tp:taxon-name-part></tp:taxon-name></italic>. Inset: male <italic><tp:taxon-name><tp:taxon-name-part taxon-name-part-type="genus">Cryptomaster</tp:taxon-name-part> <tp:taxon-name-part taxon-name-part-type="species">leviathan</tp:taxon-name-part></tp:taxon-name></italic> from the Sixes River location.</p></caption><graphic xmlns:xlink="http://www.w3.org/1999/xlink" xlink:href="zookeys-555-011-g001.jpg" position="float" orientation="portrait" xlink:type="simple" id="oo_73785.jpg"/></fig><fig id="F5" position="float" orientation="portrait"><label>Figure 5.</label><caption><p>
          <italic><tp:taxon-name><tp:taxon-name-part taxon-name-part-type="genus">Cryptomaster</tp:taxon-name-part></tp:taxon-name></italic> dorsal coloration. <bold>A</bold> Male <italic><tp:taxon-name><tp:taxon-name-part taxon-name-part-type="genus">Cryptomaster</tp:taxon-name-part> <tp:taxon-name-part taxon-name-part-type="species">leviathan</tp:taxon-name-part></tp:taxon-name></italic> (SDSU_OP4039) <bold>B</bold> Holotype male <italic><tp:taxon-name><tp:taxon-name-part taxon-name-part-type="genus">Cryptomaster</tp:taxon-name-part> <tp:taxon-name-part taxon-name-part-type="species">behemoth</tp:taxon-name-part></tp:taxon-name></italic> (<ext-link xmlns:xlink="http://www.w3.org/1999/xlink" ext-link-type="uri" xlink:href="http://data.antweb.org/specimen/CASENT9039221" xlink:type="simple">CASENT9039221</ext-link>, SDSU_OP4026) <bold>C</bold> Female <italic><tp:taxon-name><tp:taxon-name-part taxon-name-part-type="genus">Cryptomaster</tp:taxon-name-part> <tp:taxon-name-part taxon-name-part-type="species">leviathan</tp:taxon-name-part></tp:taxon-name></italic> (SDSU_OP4037) <bold>D</bold> Allotype female <italic><tp:taxon-name><tp:taxon-name-part taxon-name-part-type="genus">Cryptomaster</tp:taxon-name-part> <tp:taxon-name-part taxon-name-part-type="species">behemoth</tp:taxon-name-part></tp:taxon-name></italic> (<ext-link xmlns:xlink="http://www.w3.org/1999/xlink" ext-link-type="uri" xlink:href="http://data.antweb.org/specimen/CASENT9039221" xlink:type="simple">CASENT9039221</ext-link>, SDSU_OP4029). Scale bars: 1 mm.</p></caption><graphic xmlns:xlink="http://www.w3.org/1999/xlink" xlink:href="zookeys-555-011-g005.jpg" position="float" orientation="portrait" xlink:type="simple" id="oo_73789.jpg"/></fig><fig id="F7" position="float" orientation="portrait"><label>Figure 7.</label><caption><p>
          <italic><tp:taxon-name><tp:taxon-name-part taxon-name-part-type="genus">Cryptomaster</tp:taxon-name-part></tp:taxon-name></italic> habitus. <bold>A–B</bold> Habitus, dorsal <bold>A</bold> <italic><tp:taxon-name><tp:taxon-name-part taxon-name-part-type="genus">Cryptomaster</tp:taxon-name-part> <tp:taxon-name-part taxon-name-part-type="species">leviathan</tp:taxon-name-part></tp:taxon-name></italic>, Judge Hamilton <bold>B</bold> <italic><tp:taxon-name><tp:taxon-name-part taxon-name-part-type="genus">Cryptomaster</tp:taxon-name-part> <tp:taxon-name-part taxon-name-part-type="species">behemoth</tp:taxon-name-part></tp:taxon-name></italic>, Brice Creek <bold>C–D</bold> Habitus, lateral <bold>C</bold> <italic><tp:taxon-name><tp:taxon-name-part taxon-name-part-type="genus">Cryptomaster</tp:taxon-name-part> <tp:taxon-name-part taxon-name-part-type="species">leviathan</tp:taxon-name-part></tp:taxon-name></italic>, Judge Hamilton <bold>D</bold> <italic><tp:taxon-name><tp:taxon-name-part taxon-name-part-type="genus">Cryptomaster</tp:taxon-name-part> <tp:taxon-name-part taxon-name-part-type="species">behemoth</tp:taxon-name-part></tp:taxon-name></italic>, Oakridge (female) <bold>E–F</bold> Pedipalp, retrolateral <bold>E</bold> <italic><tp:taxon-name><tp:taxon-name-part taxon-name-part-type="genus">Cryptomaster</tp:taxon-name-part> <tp:taxon-name-part taxon-name-part-type="species">leviathan</tp:taxon-name-part></tp:taxon-name></italic>, Judge Hamilton <bold>F</bold> <italic><tp:taxon-name><tp:taxon-name-part taxon-name-part-type="genus">Cryptomaster</tp:taxon-name-part> <tp:taxon-name-part taxon-name-part-type="species">behemoth</tp:taxon-name-part></tp:taxon-name></italic>, Oakridge. Scale bar: 2 mm (<bold>A, B, C, D</bold>); 1 mm (<bold>E–F</bold>).</p></caption><graphic xmlns:xlink="http://www.w3.org/1999/xlink" xlink:href="zookeys-555-011-g007.jpg" position="float" orientation="portrait" xlink:type="simple" id="oo_73791.jpg"/></fig><fig id="F6" position="float" orientation="portrait"><label>Figure 6.</label><caption><p>
          <italic><tp:taxon-name><tp:taxon-name-part taxon-name-part-type="genus">Cryptomaster</tp:taxon-name-part></tp:taxon-name></italic> diagnostic morphological characters. <bold>A–B</bold> Lateral view of seta-bearing tubercle found on ventral side of palpal trochanter <bold>A</bold> <italic><tp:taxon-name><tp:taxon-name-part taxon-name-part-type="genus">Cryptomaster</tp:taxon-name-part> <tp:taxon-name-part taxon-name-part-type="species">leviathan</tp:taxon-name-part></tp:taxon-name></italic>, Judge Hamilton <bold>B</bold> <italic><tp:taxon-name><tp:taxon-name-part taxon-name-part-type="genus">Cryptomaster</tp:taxon-name-part> <tp:taxon-name-part taxon-name-part-type="species">behemoth</tp:taxon-name-part></tp:taxon-name></italic>, Brice Creek <bold>C–D</bold> Lateral view of male penis (“D” indicates dorsal side) <bold>C</bold> <italic><tp:taxon-name><tp:taxon-name-part taxon-name-part-type="genus">Cryptomaster</tp:taxon-name-part> <tp:taxon-name-part taxon-name-part-type="species">leviathan</tp:taxon-name-part></tp:taxon-name></italic>, Laverne County Park. <bold>D</bold> <italic><tp:taxon-name><tp:taxon-name-part taxon-name-part-type="genus">Cryptomaster</tp:taxon-name-part> <tp:taxon-name-part taxon-name-part-type="species">behemoth</tp:taxon-name-part></tp:taxon-name></italic>, Oakridge <bold>E–F</bold> Close-up lateral view of penis tip showing spines on dorsal plate <bold>E</bold> <italic><tp:taxon-name><tp:taxon-name-part taxon-name-part-type="genus">Cryptomaster</tp:taxon-name-part> <tp:taxon-name-part taxon-name-part-type="species">leviathan</tp:taxon-name-part></tp:taxon-name></italic>, Laverne County Park, detail showing erect apical spines <bold>F</bold> <italic><tp:taxon-name><tp:taxon-name-part taxon-name-part-type="genus">Cryptomaster</tp:taxon-name-part> <tp:taxon-name-part taxon-name-part-type="species">behemoth</tp:taxon-name-part></tp:taxon-name></italic>, Oakridge, detail showing appressed apical spines. Scale bar: 200 µm (<bold>A, B</bold>); 300 µm (<bold>C–D</bold>); 40 µm (<bold>E–F</bold>).</p></caption><graphic xmlns:xlink="http://www.w3.org/1999/xlink" xlink:href="zookeys-555-011-g006.jpg" position="float" orientation="portrait" xlink:type="simple" id="oo_73790.jpg"/></fig><fig id="F8" position="float" orientation="portrait"><label>Figure 8.</label><caption><p>
          <italic><tp:taxon-name><tp:taxon-name-part taxon-name-part-type="genus">Cryptomaster</tp:taxon-name-part></tp:taxon-name></italic> appendages. <bold>A–B</bold> Proximal cheliceral segment, dorsal <bold>A</bold> <italic><tp:taxon-name><tp:taxon-name-part taxon-name-part-type="genus">Cryptomaster</tp:taxon-name-part> <tp:taxon-name-part taxon-name-part-type="species">leviathan</tp:taxon-name-part></tp:taxon-name></italic>, Reedsport <bold>B</bold> <italic><tp:taxon-name><tp:taxon-name-part taxon-name-part-type="genus">Cryptomaster</tp:taxon-name-part> <tp:taxon-name-part taxon-name-part-type="species">behemoth</tp:taxon-name-part></tp:taxon-name></italic>, Oakridge <bold>C–D</bold> <abbrev xmlns:xlink="http://www.w3.org/1999/xlink" xlink:title="seta-bearing tubercle" xlink:type="simple">SBT</abbrev> of palpal trochanter, lateral <bold>C</bold> <italic><tp:taxon-name><tp:taxon-name-part taxon-name-part-type="genus">Cryptomaster</tp:taxon-name-part> <tp:taxon-name-part taxon-name-part-type="species">leviathan</tp:taxon-name-part></tp:taxon-name></italic>, Laverne County Park <bold>D</bold> <italic><tp:taxon-name><tp:taxon-name-part taxon-name-part-type="genus">Cryptomaster</tp:taxon-name-part> <tp:taxon-name-part taxon-name-part-type="species">behemoth</tp:taxon-name-part></tp:taxon-name></italic>, Oakridge <bold>E–F</bold> Leg II tibia, distal swelling, retrolateral <bold>E</bold> <italic><tp:taxon-name><tp:taxon-name-part taxon-name-part-type="genus">Cryptomaster</tp:taxon-name-part> <tp:taxon-name-part taxon-name-part-type="species">leviathan</tp:taxon-name-part></tp:taxon-name></italic>, Judge Hamilton <bold>F</bold> <italic><tp:taxon-name><tp:taxon-name-part taxon-name-part-type="genus">Cryptomaster</tp:taxon-name-part> <tp:taxon-name-part taxon-name-part-type="species">behemoth</tp:taxon-name-part></tp:taxon-name></italic>, Oakridge. Scale bar: 500 µm (<bold>A, B</bold>); 100 µm (<bold>C, D</bold>); 400 µm (<bold>E, F</bold>).</p></caption><graphic xmlns:xlink="http://www.w3.org/1999/xlink" xlink:href="zookeys-555-011-g008.jpg" position="float" orientation="portrait" xlink:type="simple" id="oo_73792.jpg"/></fig><fig id="F9" position="float" orientation="portrait"><label>Figure 9.</label><caption><p>
          <italic><tp:taxon-name><tp:taxon-name-part taxon-name-part-type="genus">Cryptomaster</tp:taxon-name-part></tp:taxon-name></italic> penises. <bold>A–B</bold> Apicolateral (“D” indicates dorsal side) <bold>A</bold> <italic><tp:taxon-name><tp:taxon-name-part taxon-name-part-type="genus">Cryptomaster</tp:taxon-name-part> <tp:taxon-name-part taxon-name-part-type="species">leviathan</tp:taxon-name-part></tp:taxon-name></italic>, Laverne County Park <bold>B</bold> <italic><tp:taxon-name><tp:taxon-name-part taxon-name-part-type="genus">Cryptomaster</tp:taxon-name-part> <tp:taxon-name-part taxon-name-part-type="species">behemoth</tp:taxon-name-part></tp:taxon-name></italic>, Brice Creek <bold>C–D</bold> Apicodorsal <bold>C</bold> <italic><tp:taxon-name><tp:taxon-name-part taxon-name-part-type="genus">Cryptomaster</tp:taxon-name-part> <tp:taxon-name-part taxon-name-part-type="species">leviathan</tp:taxon-name-part></tp:taxon-name></italic>, Judge Hamilton <bold>D</bold> <italic><tp:taxon-name><tp:taxon-name-part taxon-name-part-type="genus">Cryptomaster</tp:taxon-name-part> <tp:taxon-name-part taxon-name-part-type="species">behemoth</tp:taxon-name-part></tp:taxon-name></italic>, Oakridge <bold>E–F</bold> Apical <bold>E</bold> <italic><tp:taxon-name><tp:taxon-name-part taxon-name-part-type="genus">Cryptomaster</tp:taxon-name-part> <tp:taxon-name-part taxon-name-part-type="species">leviathan</tp:taxon-name-part></tp:taxon-name></italic>, Judge Hamilton <bold>F</bold> <italic><tp:taxon-name><tp:taxon-name-part taxon-name-part-type="genus">Cryptomaster</tp:taxon-name-part> <tp:taxon-name-part taxon-name-part-type="species">behemoth</tp:taxon-name-part></tp:taxon-name></italic>, Brice Creek. Scale bar: 100 µm (<bold>A, B, E, F</bold>); 200 µm (<bold>C, D</bold>).</p></caption><graphic xmlns:xlink="http://www.w3.org/1999/xlink" xlink:href="zookeys-555-011-g009.jpg" position="float" orientation="portrait" xlink:type="simple" id="oo_73793.jpg"/></fig><fig id="F10" position="float" orientation="portrait"><label>Figure 10.</label><caption><p>
          <italic><tp:taxon-name><tp:taxon-name-part taxon-name-part-type="genus">Cryptomaster</tp:taxon-name-part></tp:taxon-name></italic> ovipositors. <bold>A–E</bold> <italic><tp:taxon-name><tp:taxon-name-part taxon-name-part-type="genus">Cryptomaster</tp:taxon-name-part> <tp:taxon-name-part taxon-name-part-type="species">leviathan</tp:taxon-name-part></tp:taxon-name></italic>, Reedsport <bold>A</bold> Apical (“DL” indicates dorsal lobe) <bold>B</bold> Lateral <bold>C</bold> Apical, emphasizing setae and spine arrangement <bold>D</bold> Lateral, emphasizing setae and spine arrangement <bold>E</bold> Apical, spine <bold>F</bold> <italic><tp:taxon-name><tp:taxon-name-part taxon-name-part-type="genus">Cryptomaster</tp:taxon-name-part> <tp:taxon-name-part taxon-name-part-type="species">behemoth</tp:taxon-name-part></tp:taxon-name></italic>, Oakridge, sagittal view, emphasizing setae and spine arrangement, 40×. Scale bar: 100 µm (<bold>A, B</bold>); 50 µm (<bold>C, D</bold>); 25 µm (<bold>E</bold>).</p></caption><graphic xmlns:xlink="http://www.w3.org/1999/xlink" xlink:href="zookeys-555-011-g010.jpg" position="float" orientation="portrait" xlink:type="simple" id="oo_73794.jpg"/></fig><supplementary-material xmlns:xlink="http://www.w3.org/1999/xlink" id="S1" position="float" orientation="portrait" xlink:type="simple"><label>Supplementary material 1</label><caption><p>Supplementary Table 1–4</p></caption><p>Data type: Excel Table</p><p>Explanation note:</p><p>Table S1. Locality data</p><p>Table S2. PCR primer information</p><p>Table S3. GenBank accession information and genetic diversity statistics</p><p>Table S4. Morphological measurements</p><media xlink:href="zookeys-555-011-s001.xlsx" mimetype="application" mime-subtype="vnd.openxmlformats-officedocument.spreadsheetml.sheet" position="float" orientation="portrait" xlink:type="simple" id="oo_73795.xlsx"/><permissions><license xlink:type="simple"><license-p>This dataset is made available under the Open Database License (http://opendatacommons.org/licenses/odbl/1.0/). The Open Database License (ODbL) is a license agreement intended to allow users to freely share, modify, and use this Dataset while maintaining this same freedom for others, provided that the original source and author(s) are credited.</license-p></license></permissions><attrib specific-use="authors">James Starrett, Shahan Derkarabetian, Casey H. Richart, Allan Cabrero, Marshal Hedin</attrib></supplementary-material></tp:treatment-sec><ref-list><ref id="B10"><mixed-citation xmlns:xlink="http://www.w3.org/1999/xlink" xlink:type="simple">
          <person-group><name name-style="western"><surname>Derkarabetian</surname><given-names>S</given-names></name><name name-style="western"><surname>Steinmann</surname><given-names>DB</given-names></name><name name-style="western"><surname>Hedin</surname><given-names>M</given-names></name></person-group> (<year>2010</year>) <article-title>Repeated and time-correlated morphological convergence in cave-dwelling harvestmen (<tp:taxon-name><tp:taxon-name-part taxon-name-part-type="order">Opiliones</tp:taxon-name-part></tp:taxon-name>, <tp:taxon-name><tp:taxon-name-part taxon-name-part-type="suborder">Laniatores</tp:taxon-name-part></tp:taxon-name>) from montane western North America.</article-title> <source>PLoS ONE</source> <volume>5</volume>(<issue>5</issue>): <elocation-id>e10388</elocation-id>. doi: <ext-link xlink:type="simple" ext-link-type="doi" xlink:href="10.1371/journal.pone.0010388">10.1371/journal.pone.0010388</ext-link></mixed-citation></ref><ref id="B44"><mixed-citation xmlns:xlink="http://www.w3.org/1999/xlink" xlink:type="simple">
          <person-group><name name-style="western"><surname>Shear</surname><given-names>WA</given-names></name><name name-style="western"><surname>Jones</surname><given-names>TH</given-names></name><name name-style="western"><surname>Guidry</surname><given-names>HM</given-names></name><name name-style="western"><surname>Derkarabetian</surname><given-names>S</given-names></name><name name-style="western"><surname>Richart</surname><given-names>CH</given-names></name><name name-style="western"><surname>Lewis</surname><given-names>JJ</given-names></name></person-group> (<year>2014</year>) <article-title>Chemical defenses in the opilionid infraorder Insidiatores: divergence in chemical defenses between <tp:taxon-name><tp:taxon-name-part taxon-name-part-type="family">Triaenonychidae</tp:taxon-name-part></tp:taxon-name> and <tp:taxon-name><tp:taxon-name-part taxon-name-part-type="superfamily">Travunioidea</tp:taxon-name-part></tp:taxon-name> and within travunioid harvestmen (<tp:taxon-name><tp:taxon-name-part taxon-name-part-type="order">Opiliones</tp:taxon-name-part></tp:taxon-name>) from eastern and western North America.</article-title> <source>Journal of Arachnology</source> <volume>42</volume>: <fpage>248</fpage>–<lpage>256</lpage>. doi: <ext-link xlink:type="simple" ext-link-type="doi" xlink:href="10.1636/B14-41.1">10.1636/B14-41.1</ext-link></mixed-citation></ref></ref-list></tp:taxon-treatment>
