# Supplementary material for: A new monster from southwest Oregon forests: Cryptomaster behemoth sp. n. (Opiliones, Laniatores, Travunioidea)
Source: Zookeys. 2016 Jan 20;(555):11–35. doi: 10.3897/zookeys.555.6274 (PMC4740820; doi:10.3897/zookeys.555.6274)
Supplement: Supplementary material 1 — Supplementary Table 1–4 [file zookeys-555-011-s001.xlsx]

## Sheet: TableS1.Localities
CAT #	Collectors	Field #	Previous No.	Date (YYYY-MM-DD)	Genus	species	Count	Lifestage	Sex	Author	Higher Taxon	Family	Country	State	County	Locality	Locality Code	Decimal Latitude	Decimal Longitude	Datum	Elevation (m)	Habitat	Notes
SDSU_OP2032	S Derkarabetian, C Richart	SD08_009		2008-04-04	Cryptomaster	leviathan	1	imm (legs only)		Briggs 1969	Opiliones	Travuniidae	USA	OR	Coos	Golden and Silver Falls State Natural Area	GOLDSILV	43.4835	-123.934	WGS84	125	along trails, leaf litter and woody debris; Pseudotsuga menziesii, Polystichum munitum, Acer macrophyllum, Corylus cornuta, Umbellularia californica
SDSU_OP3801	M Hedin, E Ciaccio, A Cabrero, J Starrett, S Derkarabetian	MCH 14_034		2014-08-12	Cryptomaster	leviathan	1		F	Briggs 1969	Opiliones	Travuniidae	USA	OR	Coos	Golden and Silver Falls State Natural Area	GOLDSILV	43.48210	-123.933	WGS84	125	Pseudotsuga menziesii, Polystichum munitum, Acer macrophyllum, Corylus cornuta, Umbellularia californica forest; woody debris
SDSU_TAC000025	S Derkarabetian, C Richart	SD08_008		2008-04-04	Cryptomaster	leviathan	1	adult	F	Briggs 1969	Opiliones	Travuniidae	USA	OR	Coos	Golden and Silver Falls State Natural Area	GOLDSILV	43.4835	-123.934	WGS84	125	along trails, leaf litter and woody debris; Pseudotsuga menziesii, Polystichum munitum, Acer macrophyllum, Corylus cornuta, Umbellularia californica
SDSU_OP4032	J Starrett, S Derkarabetian, A Cabrero, C Richart	SD15_005		2015-03-30	Cryptomaster	leviathan	1	Adult	F	Briggs 1969	Opiliones	Travuniidae	USA	OR	Coos	Judge Hamilton County Park, Coos Bay Wagon Rd 1.4 mi W of Dead Horse Rd	JUDGE	43.1521	-123.812	WGS84	216	riparian mixed forest adjacent sandstone cliff, Acer macrophyllum, Myrica californica, Rubus spectabilis, Polystichum munitum; woody debris and litter
SDSU_OP4033	J Starrett, S Derkarabetian, A Cabrero, C Richart	SD15_005		2015-03-30	Cryptomaster	leviathan	1	Adult	F	Briggs 1969	Opiliones	Travuniidae	USA	OR	Coos	Judge Hamilton County Park, Coos Bay Wagon Rd 1.4 mi W of Dead Horse Rd	JUDGE	43.1521	-123.812	WGS84	216	riparian mixed forest adjacent sandstone cliff, Acer macrophyllum, Myrica californica, Rubus spectabilis, Polystichum munitum; woody debris and litter
SDSU_OP4034	J Starrett, S Derkarabetian, A Cabrero, C Richart	SD15_005		2015-03-30	Cryptomaster	leviathan	1	Adult	F	Briggs 1969	Opiliones	Travuniidae	USA	OR	Coos	Judge Hamilton County Park, Coos Bay Wagon Rd 1.4 mi W of Dead Horse Rd	JUDGE	43.1521	-123.812	WGS84	216	riparian mixed forest adjacent sandstone cliff, Acer macrophyllum, Myrica californica, Rubus spectabilis, Polystichum munitum; woody debris and litter
SDSU_TAC000204	J Starrett, S Derkarabetian, A Cabrero, C Richart	SD15_005		2011-03-28	Cryptomaster	leviathan	1	Adult	M	Briggs 1969	Opiliones	Travuniidae	USA	OR	Coos	Judge Hamilton County Park, Coos Bay Wagon Rd 1.4 mi W of Dead Horse Rd	JUDGE	43.1521	-123.812	WGS84	216	riparian mixed forest adjacent sandstone cliff, Acer macrophyllum, Myrica californica, Rubus spectabilis, Polystichum munitum; woody debris and litter	SEM specimen
SDSU_TAC000235	J Starrett, S Derkarabetian, A Cabrero, C Richart	SD15_005		2015-03-30	Cryptomaster	leviathan	3	imm		Briggs 1969	Opiliones	Travuniidae	USA	OR	Coos	Judge Hamilton County Park, Coos Bay Wagon Rd 1.4 mi W of Dead Horse Rd	JUDGE	43.1521	-123.812	WGS84	216	riparian mixed forest adjacent sandstone cliff, Acer macrophyllum, Myrica californica, Rubus spectabilis, Polystichum munitum; woody debris and litter
SDSU_OP3799	M Hedin, E Ciaccio, A Cabrero, J Starrett, S Derkarabetian	MCH 14_033		2014-08-12	Cryptomaster	leviathan	1		F	Briggs 1969	Opiliones	Travuniidae	USA	OR	Coos	Laverne County Park, NE of Fairview, NE of Coquille	LAVERNE	43.2602	-124.03	WGS84	60	old growth Pseudotsuga menziesii forest; woody debris
SDSU_OP3800	M Hedin, E Ciaccio, A Cabrero, J Starrett, S Derkarabetian	MCH 14_033		2014-08-12	Cryptomaster	leviathan	1			Briggs 1969	Opiliones	Travuniidae	USA	OR	Coos	Laverne County Park, NE of Fairview, NE of Coquille	LAVERNE	43.2602	-124.03	WGS84	60	old growth Pseudotsuga menziesii forest; woody debris
SDSU_TAC000027	M Hedin, E Ciaccio, A Cabrero, J Starrett, S Derkarabetian	MCH 14_033		2014-08-12	Cryptomaster	leviathan	1	adult	M	Briggs 1969	Opiliones	Travuniidae	USA	OR	Coos	Laverne County Park, NE of Fairview, NE of Coquille	LAVERNE	43.2602	-124.03	WGS84	60	old growth Pseudotsuga menziesii forest; woody debris	SEM specimen
SDSU_OP3794	M Hedin, E Ciaccio, A Cabrero, J Starrett, S Derkarabetian	MCH 14_028		2014-08-11	Cryptomaster	leviathan	1		F	Briggs 1969	Opiliones	Travuniidae	USA	OR	Curry	along Lobster Creek, 1/4 mi N bridge over Rogue River, E side of creek/road	LOBSTER	42.5094	-124.295	WGS84	80	Pseudotsuga menziesii forest; woody debris
SDSU_TAC000024	M Hedin, E Ciaccio, A Cabrero, J Starrett, S Derkarabetian	MCH 14_028		2014-08-11	Cryptomaster	leviathan	1			Briggs 1969	Opiliones	Travuniidae	USA	OR	Curry	along Lobster Creek, 1/4 mi N bridge over Rogue River, E side of creek/road	LOBSTER	42.5094	-124.295	WGS84	80	Pseudotsuga menziesii forest; woody debris
SDSU_OP3792	M Hedin, E Ciaccio, A Cabrero, J Starrett, S Derkarabetian	MCH 14_032		2014-08-12	Cryptomaster	leviathan	1			Briggs 1969	Opiliones	Travuniidae	USA	OR	Curry	along Sixes River, south of bridge ~2 mi W of Sixes River CG	SIXES	42.8048	-124.325	WGS84	60	disturbed mixed conifer forest; woody debris
SDSU_OP3795	M Hedin, E Ciaccio, A Cabrero, J Starrett, S Derkarabetian	MCH 14_032		2014-08-12	Cryptomaster	leviathan	1		F	Briggs 1969	Opiliones	Travuniidae	USA	OR	Curry	along Sixes River, south of bridge ~2 mi W of Sixes River CG	SIXES	42.8048	-124.325	WGS84	60	disturbed mixed conifer forest; woody debris
SDSU_OP3796	M Hedin, E Ciaccio, A Cabrero, J Starrett, S Derkarabetian	MCH 14_032		2014-08-12	Cryptomaster	leviathan	1			Briggs 1969	Opiliones	Travuniidae	USA	OR	Curry	along Sixes River, south of bridge ~2 mi W of Sixes River CG	SIXES	42.8048	-124.325	WGS84	60	disturbed mixed conifer forest; woody debris
SDSU_OP3797	M Hedin, E Ciaccio, A Cabrero, J Starrett, S Derkarabetian	MCH 14_032		2014-08-12	Cryptomaster	leviathan	1			Briggs 1969	Opiliones	Travuniidae	USA	OR	Curry	along Sixes River, south of bridge ~2 mi W of Sixes River CG	SIXES	42.8048	-124.325	WGS84	60	disturbed mixed conifer forest; woody debris
SDSU_OP3798	M Hedin, E Ciaccio, A Cabrero, J Starrett, S Derkarabetian	MCH 14_032		2014-08-12	Cryptomaster	leviathan	1			Briggs 1969	Opiliones	Travuniidae	USA	OR	Curry	along Sixes River, south of bridge ~2 mi W of Sixes River CG	SIXES	42.8048	-124.325	WGS84	60	disturbed mixed conifer forest; woody debris
SDSU_TAC000029	M Hedin, E Ciaccio, A Cabrero, J Starrett, S Derkarabetian	MCH 14_032		2014-08-12	Cryptomaster	leviathan	1	adult		Briggs 1969	Opiliones	Travuniidae	USA	OR	Curry	along Sixes River, south of bridge ~2 mi W of Sixes River CG	SIXES	42.8048	-124.325	WGS84	60	disturbed mixed conifer forest; woody debris
SDSU_TAC000030	M Hedin, E Ciaccio, A Cabrero, J Starrett, S Derkarabetian	MCH 14_032		2014-08-12	Cryptomaster	leviathan	5	adult		Briggs 1969	Opiliones	Travuniidae	USA	OR	Curry	along Sixes River, south of bridge ~2 mi W of Sixes River CG	SIXES	42.8048	-124.325	WGS84	60	disturbed mixed conifer forest; woody debris
SDSU_OP4030	J Starrett, S Derkarabetian, A Cabrero, C Richart	SD15_003		2015-03-29	Cryptomaster	leviathan	1	Adult	M	Briggs 1969	Opiliones	Travuniidae	USA	OR	Douglas	Canton Creek, Canton Creek Rd 2.3 mi NE of FS-38, Umpqua Nat For	CANTON	43.3729	-122.755	WGS84	404	riparian seep-spring, Thuja plicata, Pseudotsuga menziesii, Acer macrophyllum, Polystichum munitum, and moss forest; woody debris and litter
SDSU_OP4031	J Starrett, S Derkarabetian, A Cabrero, C Richart	SD15_003		2015-03-29	Cryptomaster	leviathan	1	imm		Briggs 1969	Opiliones	Travuniidae	USA	OR	Douglas	Canton Creek, Canton Creek Rd 2.3 mi NE of FS-38, Umpqua Nat For	CANTON	43.3729	-122.755	WGS84	404	riparian seep-spring, Thuja plicata, Pseudotsuga menziesii, Acer macrophyllum, Polystichum munitum, and moss forest; woody debris and litter
SDSU_OP3802	M Hedin, E Ciaccio, A Cabrero, J Starrett, S Derkarabetian	MCH 14_035		2014-08-13	Cryptomaster	leviathan	1		F	Briggs 1969	Opiliones	Travuniidae	USA	OR	Douglas	OR-38 E of Reedsport, just east of Dean Creek, along Umpqua River	REEDSPORT	43.6919	-123.995	WGS84	10	mixed conifer forest; woody debris
SDSU_OP3803	M Hedin, E Ciaccio, A Cabrero, J Starrett, S Derkarabetian	MCH 14_035		2014-08-13	Cryptomaster	leviathan	1			Briggs 1969	Opiliones	Travuniidae	USA	OR	Douglas	OR-38 E of Reedsport, just east of Dean Creek, along Umpqua River	REEDSPORT	43.6919	-123.995	WGS84	10	mixed conifer forest; woody debris
SDSU_TAC000021	M Hedin, E Ciaccio, A Cabrero, J Starrett, S Derkarabetian	MCH 14_035	SEM 4	2014-08-13	Cryptomaster	leviathan	1	adult	M	Briggs 1969	Opiliones	Travuniidae	USA	OR	Douglas	OR-38 E of Reedsport, just east of Dean Creek, along Umpqua River	REEDSPORT	43.6919	-123.995	WGS84	10	mixed conifer forest; woody debris	SEM specimen
SDSU_TAC000022	M Hedin, E Ciaccio, A Cabrero, J Starrett, S Derkarabetian	MCH 14_035	SEM 3	2014-08-13	Cryptomaster	leviathan	1	adult	F	Briggs 1969	Opiliones	Travuniidae	USA	OR	Douglas	OR-38 E of Reedsport, just east of Dean Creek, along Umpqua River	REEDSPORT	43.6919	-123.995	WGS84	10	mixed conifer forest; woody debris	SEM specimen
SDSU_OP4038	J Starrett, S Derkarabetian, A Cabrero, C Richart	SD15_008		2015-03-31	Cryptomaster	leviathan	1	Adult	F	Briggs 1969	Opiliones	Travuniidae	USA	OR	Douglas	S of South Umpqua River near Zinc Ck, FS-2980 0.2 mi E of FS-28, Umpqua Nat For	ZINC	43.0414	-122.786	WGS84	456	edge of old growth / second growth Pseudotsuga menziesii, Tsuga heterophylla, Thuja plicata, Taxus brevifolia, mossy forest; woody debris
SDSU_OP4039	J Starrett, S Derkarabetian, A Cabrero, C Richart	SD15_008		2015-03-31	Cryptomaster	leviathan	1	Adult	M	Briggs 1969	Opiliones	Travuniidae	USA	OR	Douglas	S of South Umpqua River near Zinc Ck, FS-2980 0.2 mi E of FS-28, Umpqua Nat For	ZINC	43.0414	-122.786	WGS84	456	edge of old growth / second growth Pseudotsuga menziesii, Tsuga heterophylla, Thuja plicata, Taxus brevifolia, mossy forest; woody debris
SDSU_OP4040	J Starrett, S Derkarabetian, A Cabrero, C Richart	SD15_008		2015-03-31	Cryptomaster	leviathan	1	Adult	M	Briggs 1969	Opiliones	Travuniidae	USA	OR	Douglas	S of South Umpqua River near Zinc Ck, FS-2980 0.2 mi E of FS-28, Umpqua Nat For	ZINC	43.0414	-122.786	WGS84	456	edge of old growth / second growth Pseudotsuga menziesii, Tsuga heterophylla, Thuja plicata, Taxus brevifolia, mossy forest; woody debris
SDSU_TAC000237	J Starrett, S Derkarabetian, A Cabrero, C Richart	SD15_008		2015-03-31	Cryptomaster	leviathan	1	imm		Briggs 1969	Opiliones	Travuniidae	USA	OR	Douglas	S of South Umpqua River near Zinc Ck, FS-2980 0.2 mi E of FS-28, Umpqua Nat For	ZINC	43.0414	-122.786	WGS84	456	edge of old growth / second growth Pseudotsuga menziesii, Tsuga heterophylla, Thuja plicata, Taxus brevifolia, mossy forest; woody debris
SDSU_OP4035	J Starrett, S Derkarabetian, A Cabrero, C Richart	SD15_006		2015-03-30	Cryptomaster	leviathan	1	Adult	F	Briggs 1969	Opiliones	Travuniidae	USA	OR	Douglas	Tyee Mountain, Little Canyon Creek, OR-138 1.5 mi SE of Tyee Road	TYEE	43.4632	-123.454	WGS84	150	Coniferous forest with riparian forest corridor, Pseudotsuga menziesii, Acer macrophyllum, Polystichum munitum; woody debris, litter, sandstone
SDSU_OP4036	J Starrett, S Derkarabetian, A Cabrero, C Richart	SD15_006		2015-03-30	Cryptomaster	leviathan	1	Adult	F	Briggs 1969	Opiliones	Travuniidae	USA	OR	Douglas	Tyee Mountain, Little Canyon Creek, OR-138 1.5 mi SE of Tyee Road	TYEE	43.4632	-123.454	WGS84	150	Coniferous forest with riparian forest corridor, Pseudotsuga menziesii, Acer macrophyllum, Polystichum munitum; woody debris, litter, sandstone
SDSU_OP4037	J Starrett, S Derkarabetian, A Cabrero, C Richart	SD15_006		2015-03-30	Cryptomaster	leviathan	1	Adult	F	Briggs 1969	Opiliones	Travuniidae	USA	OR	Douglas	Tyee Mountain, Little Canyon Creek, OR-138 1.5 mi SE of Tyee Road	TYEE	43.4632	-123.454	WGS84	150	Coniferous forest with riparian forest corridor, Pseudotsuga menziesii, Acer macrophyllum, Polystichum munitum; woody debris, litter, sandstone
SDSU_TAC000236	J Starrett, S Derkarabetian, A Cabrero, C Richart	SD15_006		2015-03-30	Cryptomaster	leviathan	1	imm		Briggs 1969	Opiliones	Travuniidae	USA	OR	Douglas	Tyee Mountain, Little Canyon Creek, OR-138 1.5 mi SE of Tyee Road	TYEE	43.4632	-123.454	WGS84	150	Coniferous forest with riparian forest corridor, Pseudotsuga menziesii, Acer macrophyllum, Polystichum munitum; woody debris, litter, sandstone
CASENT9039221	J Starrett, S Derkarabetian, A Cabrero, C Richart	SD15_002	SDSU_OP4026	2015-03-29	Cryptomaster	behemoth	1	Adult	M		Opiliones	Travuniidae	USA	OR	Lane	Brice Creek, Brice Creek Rd 3.3 mi SE of FS-17, Umpqua Nat For	BRICE	43.6749	-122.729	WGS84	418	Acer macrophyllum, Thuja plicata, Pseudotsuga menziesii, Polystichum munitum forest; woody debris and litter	Holotype
CASENT9039221	J Starrett, S Derkarabetian, A Cabrero, C Richart	SD15_002	SDSU_OP4029	2015-03-29	Cryptomaster	behemoth	1	Adult	F		Opiliones	Travuniidae	USA	OR	Lane	Brice Creek, Brice Creek Rd 3.3 mi SE of FS-17, Umpqua Nat For	BRICE	43.6749	-122.729	WGS84	418	Acer macrophyllum, Thuja plicata, Pseudotsuga menziesii, Polystichum munitum forest; woody debris and litter	Paratype
SDSU_OP4025	J Starrett, S Derkarabetian, A Cabrero, C Richart	SD15_002		2015-03-29	Cryptomaster	behemoth	2	Adult			Opiliones	Travuniidae	USA	OR	Lane	Brice Creek, Brice Creek Rd 3.3 mi SE of FS-17, Umpqua Nat For	BRICE	43.6749	-122.729	WGS84	418	Acer macrophyllum, Thuja plicata, Pseudotsuga menziesii, Polystichum munitum forest; woody debris and litter
SDSU_OP4027	J Starrett, S Derkarabetian, A Cabrero, C Richart	SD15_002		2015-03-29	Cryptomaster	behemoth	1	Adult	F		Opiliones	Travuniidae	USA	OR	Lane	Brice Creek, Brice Creek Rd 3.3 mi SE of FS-17, Umpqua Nat For	BRICE	43.6749	-122.729	WGS84	418	Acer macrophyllum, Thuja plicata, Pseudotsuga menziesii, Polystichum munitum forest; woody debris and litter
SDSU_OP4028	J Starrett, S Derkarabetian, A Cabrero, C Richart	SD15_002		2015-03-29	Cryptomaster	behemoth	1	Adult	F		Opiliones	Travuniidae	USA	OR	Lane	Brice Creek, Brice Creek Rd 3.3 mi SE of FS-17, Umpqua Nat For	BRICE	43.6749	-122.729	WGS84	418	Acer macrophyllum, Thuja plicata, Pseudotsuga menziesii, Polystichum munitum forest; woody debris and litter
SDSU_TAC000203	J Starrett, S Derkarabetian, A Cabrero, C Richart	SD15_002		2011-03-29	Cryptomaster	behemoth	1	Adult	M		Opiliones	Travuniidae	USA	OR	Lane	Brice Creek, Brice Creek Rd 3.3 mi SE of FS-17, Umpqua Nat For	BRICE	43.676	-122.729	WGS84	418	Acer macrophyllum, Thuja plicata, Pseudotsuga menziesii, Polystichum munitum forest; woody debris and litter	SEM specimen
SDSU_TAC000234	J Starrett, S Derkarabetian, A Cabrero, C Richart	SD15_002		2011-03-29	Cryptomaster	behemoth	7	2 ad, 5 imm	2F		Opiliones	Travuniidae	USA	OR	Lane	Brice Creek, Brice Creek Rd 3.3 mi SE of FS-17, Umpqua Nat For	BRICE	43.676	-122.729	WGS84	418	Acer macrophyllum, Thuja plicata, Pseudotsuga menziesii, Polystichum munitum forest; woody debris and litter
SDSU_OP1641	A Fusek, C Richart	CHR2007_21	CHR 1347	2007-05-28	Cryptomaster	behemoth	1		M		Opiliones	Travuniidae	USA	OR	Lane	Clark Creek Organization Camp	CLARK	43.9733	-122.581	WGS84	314	Acer macrophyllum, Polystichum munitum forest; litter and woody debris
SDSU_OP1642	A Fusek, C Richart	CHR2007_21	CHR 1348	2007-05-28	Cryptomaster	behemoth	1		F		Opiliones	Travuniidae	USA	OR	Lane	Clark Creek Organization Camp	CLARK	43.9733	-122.581	WGS84	314	Acer macrophyllum, Polystichum munitum forest; litter and woody debris
SDSU_OP3542	S Derkarabetian	SD11_031		2011-08-17	Cryptomaster	behemoth	1		M		Opiliones	Travuniidae	USA	OR	Lane	Clark Creek Organization Camp	CLARK	43.9732	-122.578	WGS84	330	Pseudotsuga menziesii, Alnus rubra, Acer macrophyllum, Polystichum; leaf litter
SDSU_OP3806	M Hedin, E Ciaccio, A Cabrero, J Starrett, S Derkarabetian	MCH 14_059		2014-08-19	Cryptomaster	behemoth	1		M		Opiliones	Travuniidae	USA	OR	Lane	Goodman Creek Rd, off OR-58, NW of Oakridge	OAKRIDGE	43.8429	-122.685	WGS84	340	old growth Douglas fir forest/woody debris
SDSU_OP3807	M Hedin, E Ciaccio, A Cabrero, J Starrett, S Derkarabetian	MCH 14_059		2014-08-19	Cryptomaster	behemoth	1		F		Opiliones	Travuniidae	USA	OR	Lane	Goodman Creek Rd, off OR-58, NW of Oakridge	OAKRIDGE	43.8429	-122.685	WGS84	340	old growth Douglas fir forest/woody debris
SDSU_OP3808	M Hedin, E Ciaccio, A Cabrero, J Starrett, S Derkarabetian	MCH 14_059		2014-08-19	Cryptomaster	behemoth	1		M		Opiliones	Travuniidae	USA	OR	Lane	Goodman Creek Rd, off OR-58, NW of Oakridge	OAKRIDGE	43.8429	-122.685	WGS84	340	old growth Douglas fir forest/woody debris
SDSU_TAC000023	M Hedin, E Ciaccio, A Cabrero, J Starrett, S Derkarabetian	MCH 14_059	SEM 2, SEM8	2014-08-19	Cryptomaster	behemoth	6	5 ad, 1 imm	1M, 4F		Opiliones	Travuniidae	USA	OR	Lane	Goodman Creek Rd, off OR-58, NW of Oakridge	OAKRIDGE	43.8429	-122.685	WGS84	340	old growth Douglas fir forest/woody debris	Adult M and F are SEM specimens
SDSU_TAC000026	M Hedin, E Ciaccio, A Cabrero, J Starrett, S Derkarabetian	MCH 14_059		2014-08-19	Cryptomaster	behemoth	1	adult	M		Opiliones	Travuniidae	USA	OR	Lane	Goodman Creek Rd, off OR-58, NW of Oakridge	OAKRIDGE	43.8429	-122.685	WGS84	340	old growth Douglas fir forest/woody debris	Body disolved, exoskeleton only
SDSU_OP3804	M Hedin, E Ciaccio, A Cabrero, J Starrett, S Derkarabetian	MCH 14_058		2014-08-19	Cryptomaster	behemoth	1		M		Opiliones	Travuniidae	USA	OR	Lane	OR-126, near Quartz Creek Rd	HWY126	44.1248	-122.385	WGS84	300	decent Pseudotsuga menziesii forest; woody debris
SDSU_OP3805	M Hedin, E Ciaccio, A Cabrero, J Starrett, S Derkarabetian	MCH 14_058		2014-08-19	Cryptomaster	behemoth	1		M		Opiliones	Travuniidae	USA	OR	Lane	OR-126, near Quartz Creek Rd	HWY126	44.1248	-122.385	WGS84	300	decent Pseudotsuga menziesii forest; woody debris
SDSU_TAC000028	M Hedin, E Ciaccio, A Cabrero, J Starrett, S Derkarabetian	MCH 14_058		2014-08-19	Cryptomaster	behemoth	1	adult	F		Opiliones	Travuniidae	USA	OR	Lane	OR-126, near Quartz Creek Rd	HWY126	44.1248	-122.385	WGS84	300	decent Pseudotsuga menziesii forest; woody debris
SDSU_OP4021	J Starrett, S Derkarabetian, A Cabrero, C Richart	SD15_001		2015-03-28	Cryptomaster	behemoth	1	Adult	M		Opiliones	Travuniidae	USA	OR	Lane	Winberry Creek, FS-1802 1.2 mi E of FS-150, Willamette Nat For	WINBERRY	43.901	-122.597	WGS84	405	Pseudotsuga menziesii, Tsuga heterophyla, Thuja plicata, Acer macrophyllum, Polystichum munitum forest; woody debris and litter
SDSU_OP4022	J Starrett, S Derkarabetian, A Cabrero, C Richart	SD15_001		2015-03-28	Cryptomaster	behemoth	1	Adult	M		Opiliones	Travuniidae	USA	OR	Lane	Winberry Creek, FS-1802 1.2 mi E of FS-150, Willamette Nat For	WINBERRY	43.901	-122.597	WGS84	405	Pseudotsuga menziesii, Tsuga heterophyla, Thuja plicata, Acer macrophyllum, Polystichum munitum forest; woody debris and litter
SDSU_OP4023	J Starrett, S Derkarabetian, A Cabrero, C Richart	SD15_001		2015-03-28	Cryptomaster	behemoth	1	imm			Opiliones	Travuniidae	USA	OR	Lane	Winberry Creek, FS-1802 1.2 mi E of FS-150, Willamette Nat For	WINBERRY	43.901	-122.597	WGS84	405	Pseudotsuga menziesii, Tsuga heterophyla, Thuja plicata, Acer macrophyllum, Polystichum munitum forest; woody debris and litter
SDSU_OP4024	J Starrett, S Derkarabetian, A Cabrero, C Richart	SD15_001		2015-03-28	Cryptomaster	behemoth	1	imm			Opiliones	Travuniidae	USA	OR	Lane	Winberry Creek, FS-1802 1.2 mi E of FS-150, Willamette Nat For	WINBERRY	43.901	-122.597	WGS84	405	Pseudotsuga menziesii, Tsuga heterophyla, Thuja plicata, Acer macrophyllum, Polystichum munitum forest; woody debris and litter
SDSU_TAC000233	J Starrett, S Derkarabetian, A Cabrero, C Richart	SD15_001		2011-03-28	Cryptomaster	behemoth	3	imm			Opiliones	Travuniidae	USA	OR	Lane	Winberry Creek, FS-1802 1.2 mi E of FS-150, Willamette Nat For	WINBERRY	43.901	-122.597	WGS84	405	Pseudotsuga menziesii, Tsuga heterophyla, Thuja plicata, Acer macrophyllum, Polystichum munitum forest; woody debris and litter
							77

## Sheet: TableS2.Primers
Gene	Primer Name	Sequence (5’-3’)	Reference
COI	COI-1Hed C1-J-1517	AATCATARGGATATTGGAAC	Thomas SM, Hedin M (2008) Multigenic phylogeographic divergence in the paleoendemic southern Appalachian opilionid Fumontana deprehendor Shear (Opiliones, Laniatores, Triaenonychidae) Molecular Phylogenetics and Evolution 46: 645-658.
	C1-N-2568	GCTACAACATAATAAGTATCATG	Hedin MC, Maddison WP (2001) A combined molecular approach to phylogeny of the jumping spider subfamily Dendryphantinae (Araneae: Salticidae). Molecular Phylogenetics and Evolution 18(3): 386-403.
similar to IscW_ISCW004495 toll, putative	ALLTRAV-D5crypto	CTTGACCAGACTAGAGTGGCTCC	this study
	ALLTRAV-D6crypto	CATCAACTGGTTGTGCGACACGTC	this study
similar to IscW_ISCW020389 F-box/LRR-repeat protein, putative	ALLTRAV-E3	AATGCACWGGATACGATGGATYTGTTGCC	this study
	ALLTRAV-E4	GTCCYAGACTCACGTGCATKAGCGCGTCG	this study
similar to IscW_ISCW003443 protein phosphatase 2A regulatory subunit A, putative	Sclero-A9	GTTGAGCGTACACGAACAGAGCTAATCC	this study
	Sclero-A10	GTCCTTCACGCACGGAAGGATACTGGTC	this study
similar to IscW_ISCW006547 neuromusculin, putative	Sclero-D7	CGATTTGTACGATGATGTGAAGACTGGC	Derkarabetian S, Hedin M (2014) Integrative taxonomy and species delimitation in harvestmen: a revision of the Western North America genus Sclerobunus (Opiliones: Laniatores: Travunioidea). PLoS ONE 9(8): e104982. doi: 10.1371/journal.pone.0104982.
	Sclero-D8crypto	GGCCTTCTGGAATAATGTTTCTC	this study

## Sheet: TableS3.GenBank
	Species (BFD Result)	Locality Code	POFAD results	COI clades	ABGD results	COI	Toll (ALLTRAV_D5c_D6c)	F-Box (ALLTRAV_E3_E4)	Phosphatase (Sclero_A9_A10)	Neuromusculin (Sclero_D7_D8c)
SDSU_OP1691	Speleomaster lexi					HM056725	KU059656	KU059679	KU059702	KU059718
SDSU_OP1641	Cryptomaster behemoth	CLARK				HM056724	KU059662	KU059685	KU059709	KU059724
SDSU_OP1642	Cryptomaster behemoth	CLARK				KU059631	KU059661	KU059684	KU059710	KU059723
SDSU_OP3804	Cryptomaster behemoth	HWY126				KU059632	KU059660	KU059688	KU059705	KU059722
SDSU_OP3805	Cryptomaster behemoth	HWY126				KU059633	KU059659	KU059689	KU059706	KU059721
SDSU_OP4026	Cryptomaster behemoth	BRICE				KU059634	KU059658	KU059683	KU059704	KU059719
SDSU_OP4027	Cryptomaster behemoth	BRICE				KU059635	KU059657	KU059682	KU059703	KU059720
SDSU_OP3806	Cryptomaster behemoth	OAKRIDGE				KU059636	KU059666	KU059686	KU059711	KU059726
SDSU_OP3807	Cryptomaster behemoth	OAKRIDGE				KU059638	-	-	-	-
SDSU_OP3808	Cryptomaster behemoth	OAKRIDGE				KU059637	KU059665	KU059687	KU059712	KU059725
SDSU_OP4021	Cryptomaster behemoth	WINBERRY		No COI data	No COI data	-	KU059664	KU059681	KU059708	KU059728
SDSU_OP4022	Cryptomaster behemoth	WINBERRY		No COI data	No COI data	-	KU059663	KU059680	KU059707	KU059727
SDSU_OP4030	Cryptomaster leviathan	CANTON				KU059642	KU059673	KU059692	-	KU059734
SDSU_OP4031	Cryptomaster leviathan	CANTON				KU059643	KU059672	KU059693	-	KU059733
SDSU_OP2032	Cryptomaster leviathan	GOLDSILV				KU059653	-	-	-	-
SDSU_OP4032	Cryptomaster leviathan	JUDGE				KU059641	KU059671	KU059694	-	KU059736
SDSU_OP4033	Cryptomaster leviathan	JUDGE				KU059640	-	-	-	-
SDSU_OP3801	Cryptomaster leviathan	GOLDSILV				KU059652	KU059678	KU059700	KU059717	KU059737
SDSU_OP3799	Cryptomaster leviathan	LAVERNE				KU059646	KU059674	KU059699	KU059714	KU059735
SDSU_OP3800	Cryptomaster leviathan	LAVERNE				KU059647	-	-	-	-
SDSU_OP3794	Cryptomaster leviathan	LOBSTER				KU059639	KU059676	KU059697	KU059713	KU059739
SDSU_OP3802	Cryptomaster leviathan	REEDSPORT				KU059648	-	-	-	-
SDSU_OP3803	Cryptomaster leviathan	REEDSPORT				KU059649	KU059675	KU059701	KU059715	KU059740
SDSU_OP4038	Cryptomaster leviathan	ZINC				KU059650	KU059668	KU059695	-	KU059730
SDSU_OP4039	Cryptomaster leviathan	ZINC				KU059651	KU059667	KU059696	-	KU059729
SDSU_OP4035	Cryptomaster leviathan	TYEE				KU059654	KU059670	KU059690	-	KU059732
SDSU_OP4036	Cryptomaster leviathan	TYEE				KU059655	KU059669	KU059691	-	KU059731
SDSU_OP3795	Cryptomaster leviathan	SIXES				KU059644	KU059677	KU059698	KU059716	KU059738
SDSU_OP3796	Cryptomaster leviathan	SIXES				KU059645	-	-	-	-
Genetic Diversity Statistics
	m = no sequences	S = segregating sites	nucleotide diversity (from Mega)	between group mean p-distance
COI
C. leviathan	17	20	0.015093	0.155
C. behemoth	9	35	0.022694
D5D6 (Toll)
C. leviathan	16	2	0.001909	0.082
C. behemoth	13	6	0.003978
E3E4 (F-box)
C. leviathan	12	0	0	0.046
C. behemoth	11	3	0.002123
A9A10 (phosphatase 2A)
C. leviathan	10	0	0	0.036
C. behemoth	20	3	0.001791
D7D8 (neuromusculin)
C. leviathan	12	4	0.001654	0.039
C. behemoth	13	1	0.000406

## Sheet: TableS4.MorphologicalData
Specimen	species	Sex	BodyL	CarapaceW	ScuteL	ScuteW	OculariumH	OculariumW	PedipalpTrochTubercle	PedipFemurL	PedipFemurDepth	PalpalClawL	#ChelSeg1AntSpines	#ChelSeg1RetrolatSpines	ChelSeg1W	ChelSeg2L	ChelSeg2W	Leg1L	Leg2TrochL	Leg2FemL	Leg2PatelL	Leg2TibiaL	Leg2MetatL	Leg2TarsusL	Leg2TotalL	Leg2TibialSwelling	GenOperL	GenOperW	NOTES
CASENT9039221_OP4026	behemoth	M	3.4	1.88	2.688	2.578	0.144444	0.594	Rounded	2	0.756	0.933333	2	2 small retrolateral spines	0.366667	1.625	0.46875	6.625	0.578	2.656	0.844	2.263	2.325	1.925	10.591	swollen, about 4 large rounded tubercles, 3 seta twisted	0.322	0.267
CASENT9039221_OP4029	behemoth	F	2.9375	1.62	2.35	2.5	0.122222	0.467	Rounded	1.532	0.539	0.744444	2	2 small retrolateral spines	0.3	0.888889	0.277778	5.44	0.5	2.15	0.678	1.78	1.95	1.6	8.658	n/a	0.3	0.289
SDSU_OP1641	behemoth	M		1.86	2.688	2.656		0.556	Rounded	1.95	0.761		2						0.567	2.594	0.856	2.225	2.35			n/a	0.322	0.289	Missing both Legs 3 and 4; Missing tarsi of leg 2
SDSU_OP1642	behemoth	F		1.76	2.688	2.656		0.522	Rounded	1.64	0.611		2	2 small retrolateral spines					0.589	2.288	0.756	1.96	2.1	1.688	9.381	n/a	0.344	0.328	Missing both Legs 3 and 4
SDSU_OP3542	behemoth	M		1.476	1.98	2.05		0.394		1.381	0.439		2	1 small retrolateral spine												swollen, 3 rounded tubercles bearing setae
SDSU_OP3804	behemoth	M		1.94	2.734	2.609		0.561	Rounded	2.025	0.744		2	1 small retrolateral spine					0.55	2.719	0.888	2.4	2.475	1.969	11.001	swollen, about 5 large rounded tubercles, 3 seta twisted	0.322	0.272	Missing both tarsi of Leg 4
SDSU_OP3805	behemoth	M		1.76	2.5	2.375		0.528	Rounded	1.78	0.656		2	1 small retrolateral spine					0.533	2.338	0.778	2.125	2.25	1.88	9.904	swollen, 3 rounded tubercles bearing setae	0.289	0.256	Missing both Legs 3 and 4
SDSU_OP3806	behemoth	M		1.508	1.97	2.013		0.422	Rounded	1.381	0.489		1	2 small retrolateral spines					0.433	1.99	0.639	1.73	1.82	1.54	8.152	swollen, about 5 large rounded tubercles, 3 seta twisted	0.266	0.256	Missing both Legs 3 and 4
SDSU_OP3807	behemoth	F		1.58	2.35	2.234		0.489	Rounded	1.476	0.511		2	2 small retrolateral spines					0.472	2.025	0.678	1.8	1.88	1.55	8.405	n/a	0.289	0.356	Missing both Legs 3 and 4
SDSU_OP3808	behemoth	M		1.94	2.75	2.641		0.556	Rounded	2.02	0.8		3,2	2 small retrolateral spines					0.556	2.516	0.822	2.225	2.263	1.775	10.157	swollen, about 5 large rounded tubercles, 3 seta twisted	0.294	0.289	Missing both Legs 3 and 4
SDSU_OP4021	behemoth	M		1.587	2.125	2.2		0.489	Rounded	1.484	0.5		2	1 small retrolateral spine					0.411	2.125	0.689	1.9	2	1.66	8.785	swollen, 3 rounded tubercles bearing setae
SDSU_OP4022	behemoth	M		1.94	2.688	2.563		0.589	Rounded	2	0.739		3,2	1 small retrolateral spine					0.589	2.625	0.856	2.275	2.3	1.9	10.545	swollen, about 4 large rounded tubercles, 2 seta twisted	0.322	0.278
SDSU_OP4027	behemoth	F		1.492	2.05	2.325		0.4	Rounded	1.397	0.472		2	2 small retrolateral spines					0.444	1.95	0.667	1.68	1.83	1.575	8.146	n/a	0.267	0.267	Missing both tarsi of Leg 4
SDSU_OP4028	behemoth	F							Rounded				2	2 small retrolateral spines												n/a
SDSU_TAC000023.1	behemoth	F		1.62	2.25	2.641		0.467	Rounded	1.46	0.556		2	2 small retrolateral spines					0.461	2.02	0.689	1.81	1.92	1.6	8.5	n/a	0.289	0.306
SDSU_TAC000023.2	behemoth	F		1.56	2.15	2.475		0.456	Rounded	1.397	0.511		2	2 small retrolateral spines					0.478	1.95	0.656	1.74	1.84	1.555	8.241	n/a	0.283	0.283
SDSU_TAC000023.3	behemoth	F		1.571	2.113	2.363		0.45	Rounded	1.39	0.478		2	2 small retrolateral spines					0.439	1.95	0.656	1.74	1.82	1.566	8.171	n/a	0.278	0.3
SDSU_TAC000023.5	behemoth	F							Rounded					2 small retrolateral spines												n/a			SEM Specimen
SDSU_TAC000023.6	behemoth	M							Rounded				2	2 small retrolateral spines												swollen; 5 setae-bearing rounded tubercles, 4 setae twisted			SEM Specimen
SDSU_TAC000028	behemoth	F		1.62	2.388	2.75		0.483		1.52	0.533		2						0.5	2.138	0.7	1.9	2.05	1.65	8.938		0.328	0.311
SDSU_TAC000203	behemoth	M							Rounded				2	2 small retrolateral spines												swollen; 5 setae-bearing rounded tubercles, 4 setae twisted			SEM Specimen
SDSU_OP3794	leviathan	F		2.138	3.03	3.125		0.6	Acute	1.94	0.666			2.5 small retrolateral spines					0.666	2.563	0.844	2.163	2.375	2	10.611	n/a	0.366	0.394	Missing both Legs 3 and 4
SDSU_OP3795	leviathan	F		1.94	2.688	2.938		0.556	Acute	1.8	0.622			2 small retrolateral spines												n/a	0.333	0.344
SDSU_OP3796	leviathan	F							Acute					2 small retrolateral spines												n/a			Missing both Legs 3 and 4
SDSU_OP3797	leviathan	M							Acute					2 small retrolateral spines												swollen, about 5 large rounded tubercles
SDSU_OP3798	leviathan	F							Acute					3 small retrolateral spines												n/a
SDSU_OP3799	leviathan	F		1.94	2.797	2.906		0.567	Acute	1.81	0.656		3	3 small retrolateral spines					0.556	2.438	0.811	2.1	2.313	1.85	10.068	n/a	0.378	0.378
SDSU_OP3800	leviathan	M							Acute					2 small retrolateral spines												swollen, about 5 large rounded tubercles, 1 seta twisted			Missing both Legs 3 and 4
SDSU_OP3801	leviathan	F		1.98	2.813	3.094		0.589	Acute	1.88	0.633		3,2	2 small retrolateral spines					0.556	2.625	0.861	2.225	2.547	2	10.814	n/a	0.389	0.367	Missing both Legs 3 and 4
SDSU_OP3802	leviathan	F		1.99	2.844	3.125		0.561	Acute	1.92	0.65		3	4 small retrolateral spines					0.561	2.625	0.894	2.288	2.488	0.9	9.756	n/a	0.356	0.372
SDSU_OP3803	leviathan	F							Acute					4 small retrolateral spines												n/a			Missing both Legs 3 and 4
SDSU_OP4030	leviathan	M		1.81	2.5	2.5		0.489	Acute	1.8	0.644		3	2 small retrolateral spines					0.578	2.547	0.767	2.275	2.53	1.988	10.685	swollen; 5 setae-bearing rounded tubercles, 1 setae twisted	0.3	0.311
SDSU_OP4031	leviathan	juv							Acute				3; IMMATURE	2 small retrolat spines												DNT			IMMATURE; most data not taken
SDSU_OP4032	leviathan	F		1.8	2.688	2.844		0.511	Acute	1.68	0.578		3	2 small retrolateral spines					0.544	2.35	0.756	1.99	2.163	1.81	9.613	n/a
SDSU_OP4033	leviathan	F							Acute					1 small retrolateral spine												n/a
SDSU_OP4034	leviathan	F							Acute					2 small retrolateral spines												n/a
SDSU_OP4035	leviathan	F		1.94	2.906	3		0.567	Acute	1.82	0.622		3	2 small retrolateral spines					0.578	2.55	0.828	2.175	2.45	1.933	10.514	n/a	0.367	0.4
SDSU_OP4036	leviathan	F							Acute					3 small retrolateral spines												n/a
SDSU_OP4037	leviathan	F							Acute					2 small retrolateral spines												n/a
SDSU_OP4038	leviathan	F							Acute					3 small retrolateral spines												n/a
SDSU_OP4039	leviathan	M		1.98	2.891	2.688		0.578	Acute	2.125	0.694		2	2 small retrolateral spines					0.611	2.906	0.952	2.547	2.797	2.25	12.063	swollen, about 4 large rounded tubercles	0.344	0.283
SDSU_OP4040	leviathan	M							Acute				3	3 small retrolateral spines												swollen; 5 setae-bearing rounded tubercles, 2 setae twisted
SDSU_TAC000021	leviathan	M							Acute				3	3 small retrolateral spines												swollen; 5 setae-bearing rounded tubercles, 2 setae twisted			SEM Specimen
SDSU_TAC000022	leviathan	F							Acute	2.1			3	3 small retrolateral spines												n/a			SEM Specimen
SDSU_TAC000027	leviathan	M							Acute				3	2 small retrolateral spines												swollen; 5 setae-bearing rounded tubercles, 3 setae twisted			SEM Specimen
SDSU_TAC000204	leviathan	M							Acute				3	2 small retrolateral spines												swollen; 4 setae-bearing rounded tubercles, 2 setae twisted			SEM Specimen
SDSU_TAC000234.1	leviathan	F		1.64	2.3	2.734		0.467		1.508	0.511		2						0.528	2.075	0.683	1.76	1.86	1.417	8.323		0.289	0.311
SDSU_TAC000234.2	leviathan	F		1.6	2.213	2.475		0.444		1.484	0.539		2						0.478	2.02	0.678	1.73	1.89	1.51	8.306		0.311	0.289
All leviathan females (AVE):	leviathan	F		1.88533	2.69767	2.91567		0.540222		1.7942	0.612375								0.558375	2.40575	0.794375	2.05387	2.26075	1.6775	9.75063		0.348625	0.356875
All leviathan females (MIN):	leviathan	F		1.6	2.213	2.475		0.444		1.484	0.511								0.478	2.02	0.678	1.73	1.86	0.9	8.306		0.289	0.289
All leviathan females (MAX):	leviathan	F		2.138	3.03	3.125		0.6		2.1	0.666								0.666	2.625	0.894	2.288	2.547	2	10.814		0.389	0.4
All leviathan females (n=):	leviathan	F		9	9	9		9		10	9								8	8	8	8	8	8	8		8	8
All leviathan males (AVE):	leviathan	M		1.895	2.6955	2.594		0.5335		1.9625	0.669								0.5945	2.7265	0.8595	2.411	2.6635	2.119	11.374		0.322	0.297
All leviathan males (MIN):	leviathan	M		1.81	2.5	2.5		0.489		1.8	0.644								0.578	2.547	0.767	2.275	2.53	1.988	10.685		0.3	0.283
All leviathan males (MAX):	leviathan	M		1.98	2.891	2.688		0.578		2.125	0.694								0.611	2.906	0.952	2.547	2.797	2.25	12.063		0.344	0.311
All leviathan males (n=):	leviathan	M		2	2	2		2		2	2								2	2	2	2	2	2	2		2	2
All behemoth females (AVE):	behemoth	F		1.60288	2.29237	2.493		0.46675		1.4765	0.526375								0.485375	2.05887	0.685	1.80125	1.92375	1.598	8.555		0.29725	0.305
All behemoth females (MIN):	behemoth	F		1.492	2.05	2.234		0.4		1.39	0.472								0.439	1.95	0.656	1.68	1.82	1.55	8.146		0.267	0.267
All behemoth females (MAX):	behemoth	F		1.76	2.688	2.75		0.522		1.64	0.611								0.589	2.288	0.756	1.96	2.1	1.688	9.381		0.344	0.356
All behemoth females (n=):	behemoth	F		8	8	8		8		8	8								8	8	8	8	8	8	8		8	8
All behemoth males (AVE):	behemoth	M		1.76567	2.45811	2.40944		0.521		1.78011	0.653778								0.527125	2.44537	0.7965	2.14288	2.22288	1.807	9.87643		0.305286	0.272429
All behemoth males (MIN):	behemoth	M		1.476	1.97	2.013		0.394		1.381	0.439								0.411	1.99	0.639	1.73	1.82	1.54	8.152		0.266	0.256
All behemoth males (MAX):	behemoth	M		1.94	2.75	2.656		0.594		2.025	0.8								0.589	2.719	0.888	2.4	2.475	1.969	11.001		0.322	0.289
All behemoth males (n=):	behemoth	M		9	9	9		9		9	9								8	8	8	8	8	7	7		7	7
